# Supplementary material for: Predicting mammalian hosts in which novel coronaviruses can be generated
Source: Nat Commun. 2021 Feb 16;12:780. doi: 10.1038/s41467-021-21034-5 (PMC7887240; doi:10.1038/s41467-021-21034-5)
Supplement: Supplementary file 5 — Supplementary Data 2 [file 41467_2021_21034_MOESM5_ESM.csv]

Coronavirus	Genus	Subgenus	Observed host range	Predicted host range (cut-off >0.5)	Predicted host range (cut-off >0.75)	Predicted host range (cut-off >=0.9821)	EID2ID	NCBITaxID
hipposideros bat coronavirus hku10	Alpha	decacovirus	1	5 (-2/+9)	3 (-2/+6)	1 (0/+4)	1241932	1241932
rousettus bat coronavirus hku10	Alpha	decacovirus	1	7 (-6/+8)	4 (-3/+7)	1 (0/+6)	1241933	1241933
betacoronavirus england 1	Beta	merbecovirus	1	3 (-2/+4)	2 (-1/+3)	1 (0/+2)	1263720	1263720
alphacoronavirus sp.	Alpha	unclassified alphacoronavirus	18	300 (-53/+0)	279 (-159/+21)	43 (-22/+256)	1906673	1906673
nl63-related bat coronavirus	Alpha	setracovirus	1	2 (-1/+3)	1 (0/+3)	1 (0/+1)	1920748	1920748
betacoronavirus sp.	Beta	unclassified betacoronavirus	7	225 (-68/+53)	175 (-68/+83)	57 (-37/+162)	1928434	1928434
coronavirus accov-jc34	Alpha	unclassified alphacoronavirus	1	10 (-8/+8)	4 (-3/+8)	1 (0/+8)	1964806	1964806
coronavirus hku15	Delta	buldecovirus	1	1 (0/+1)	1 (0/+0)	1 (0/+0)	1965089	1965089
hedgehog coronavirus 1	Beta	merbecovirus	1	4 (-3/+1)	2 (-1/+3)	1 (0/+3)	1965093	1965093
porcine enteric alphacoronavirus	Alpha	rhinacovirus	1	2 (-1/+3)	1 (0/+4)	1 (0/+0)	2018513	2018513
hypsugo bat coronavirus hku25	Unlcassified	unclassified coronavirinae	1	5 (-3/+3)	2 (-1/+5)	1 (0/+4)	2020423	2020423
myotis lucifugus coronavirus	Alpha	colacovirus	1	4 (-3/+5)	2 (-1/+4)	1 (0/+3)	2020507	2020507
porcine enteric alphacoronavirus gds04	Alpha	rhinacovirus	1	2 (-1/+4)	1 (0/+4)	1 (0/+1)	2026237	2026237
swine acute diarrhea syndrome coronavirus	Unlcassified	unclassified coronavirinae	1	3 (-2/+3)	1 (0/+3)	1 (0/+2)	2032731	2032731
swine enteric alphacoronavirus	Alpha	unclassified alphacoronavirus	1	3 (-2/+5)	1 (0/+5)	1 (0/+1)	2045491	2045491
water deer coronavirus	Beta	embecovirus	1	7 (-6/+7)	2 (-1/+9)	1 (0/+6)	2126133	2126133
bat alphacoronavirus	Alpha	unclassified alphacoronavirus	10	213 (-94/+42)	149 (-93/+86)	23 (-8/+190)	2419667	2419667
feline alphacoronavirus 1	Alpha	unclassified alphacoronavirus	1	3 (-2/+10)	1 (0/+5)	1 (0/+2)	2421386	2421386
feline coronavirus uu47	Alpha	tegacovirus	1	3 (-2/+10)	1 (0/+6)	1 (0/+2)	24621431	1052157
feline coronavirus uu54	Alpha	tegacovirus	1	5 (-4/+7)	1 (0/+7)	1 (0/+3)	24621432	1052158
alphacoronavirus bat-cov/p.kuhlii/italy/206645-41/2011	Alpha	unclassified alphacoronavirus	1	4 (-2/+5)	2 (-1/+3)	1 (0/+3)	2492656	2492656
alphacoronavirus bat-cov/p.kuhlii/italy/206679-3/2010	Alpha	unclassified alphacoronavirus	1	3 (-1/+6)	2 (-1/+2)	1 (0/+2)	2492657	2492657
alphacoronavirus bat-cov/p.kuhlii/italy/3398-19/2015	Alpha	unclassified alphacoronavirus	1	3 (-1/+5)	2 (-1/+2)	1 (0/+2)	2492658	2492658
yak coronavirus	Beta	embecovirus	1	9 (-5/+7)	4 (-2/+6)	1 (0/+8)	2501420	2501420
rhinolophus bat coronavirus hku32	Alpha	unclassified alphacoronavirus	1	2 (-1/+5)	1 (0/+4)	1 (0/+1)	2586419	2586419
tylonycteris bat coronavirus hku33	Alpha	unclassified alphacoronavirus	1	6 (-4/+4)	3 (-1/+7)	1 (0/+4)	2586420	2586420
middle east respiratory syndrome-related coronavirus	Beta	merbecovirus	10	259 (-57/+27)	225 (-94/+53)	55 (-34/+202)	25865473	1335626
coronavirus btsk-alphacov/gx2018a	Alpha	unclassified alphacoronavirus	1	6 (-5/+2)	3 (-2/+4)	1 (0/+5)	2591228	2591228
coronavirus btsk-alphacov/gx2018b	Alpha	unclassified alphacoronavirus	1	4 (-3/+3)	3 (-2/+3)	1 (0/+3)	2591229	2591229
coronavirus btsk-alphacov/gx2018c	Alpha	unclassified alphacoronavirus	1	4 (-2/+5)	3 (-2/+5)	1 (0/+3)	2591230	2591230
coronavirus btsk-alphacov/gx2018d	Alpha	unclassified alphacoronavirus	1	6 (-4/+4)	4 (-3/+3)	1 (0/+5)	2591231	2591231
coronavirus btrs-alphacov/yn2018	Alpha	unclassified alphacoronavirus	1	10 (-8/+19)	4 (-3/+12)	1 (0/+9)	2591232	2591232
coronavirus btrs-betacov/yn2018a	Beta	unclassified betacoronavirus	1	4 (-2/+3)	4 (-2/+2)	1 (0/+3)	2591234	2591234
coronavirus btrs-betacov/yn2018b	Beta	unclassified betacoronavirus	1	4 (-2/+2)	2 (-1/+3)	1 (0/+3)	2591235	2591235
coronavirus btrs-betacov/yn2018c	Beta	unclassified betacoronavirus	1	4 (-1/+4)	4 (-3/+2)	1 (0/+3)	2591236	2591236
coronavirus btrs-betacov/yn2018d	Beta	unclassified betacoronavirus	1	4 (-3/+3)	2 (-1/+3)	1 (0/+3)	2591237	2591237
coronavirus btrt-betacov/gx2018	Beta	unclassified betacoronavirus	1	6 (-4/+7)	2 (0/+7)	1 (0/+4)	2591238	2591238
bat coronavirus	Unlcassified	unclassified coronavirinae	75	300 (-41/+0)	286 (-62/+14)	179 (-39/+121)	26205126	1508220
bat sars-like coronavirus	Beta	sarbecovirus	8	223 (-79/+39)	174 (-94/+65)	40 (-28/+181)	26205254	1508227
bat sars-like coronavirus wiv1	Beta	sarbecovirus	1	6 (-2/+5)	4 (-3/+4)	1 (0/+5)	26205296	1415852
human betacoronavirus 2c emc/2012	Beta	merbecovirus	1	3 (-2/+4)	3 (-2/+1)	1 (0/+2)	26205308	1235996
lucheng rn rat coronavirus	Alpha	luchacovirus	1	8 (-3/+14)	5 (-4/+8)	1 (0/+6)	26302948	1508224
btrf-alphacov/hub2013	Alpha	unclassified alphacoronavirus	1	6 (-4/+9)	2 (-1/+8)	1 (0/+4)	26316900	1503292
porcine coronavirus hku15	Delta	buldecovirus	1	1 (0/+2)	1 (0/+0)	1 (0/+0)	26343682	1159905
btvs-betacov/sc2013	Beta	unclassified betacoronavirus	1	5 (-1/+10)	4 (-3/+3)	1 (0/+4)	26523888	1495253
btmf-alphacov/ah2011	Alpha	unclassified alphacoronavirus	1	5 (-2/+4)	3 (-1/+3)	1 (0/+4)	26523890	1503278
btmf-alphacov/fj2012	Alpha	minunacovirus	1	4 (-1/+5)	3 (-2/+3)	1 (0/+3)	26523892	1503279
btmf-alphacov/gd2012	Alpha	minunacovirus	1	4 (-1/+6)	3 (-1/+5)	1 (0/+3)	26523894	1503280
btmf-alphacov/hen2013	Alpha	minunacovirus	1	5 (-2/+6)	3 (-2/+4)	1 (0/+3)	26523900	1503283
btmf-alphacov/hub2013	Alpha	minunacovirus	1	5 (-2/+6)	3 (-2/+5)	1 (0/+4)	26523906	1503286
btmf-alphacov/jx2012	Alpha	unclassified alphacoronavirus	1	6 (-3/+4)	3 (-1/+6)	1 (0/+4)	26523910	1503288
btmr-alphacov/sax2011	Alpha	unclassified alphacoronavirus	1	7 (-4/+8)	3 (-1/+7)	1 (0/+4)	26523912	1503289
btnv-alphacov/sc2013	Alpha	unclassified alphacoronavirus	1	6 (-4/+15)	3 (-1/+9)	1 (0/+5)	26523916	1503291
btrf-alphacov/yn2012	Alpha	unclassified alphacoronavirus	1	5 (-3/+3)	3 (-2/+3)	1 (0/+4)	26523918	1503293
btpa-betacov/gd2013	Beta	merbecovirus	1	3 (-1/+7)	2 (-1/+4)	1 (0/+2)	26523922	1503295
btrf-betacov/heb2013	Beta	sarbecovirus	1	5 (-2/+5)	4 (-3/+1)	1 (0/+4)	26523924	1503296
btrf-betacov/jl2012	Beta	sarbecovirus	1	5 (-3/+3)	3 (-2/+5)	1 (0/+4)	26523930	1503299
btrf-betacov/sx2013	Beta	sarbecovirus	1	4 (-2/+2)	3 (-2/+1)	1 (0/+3)	26523932	1503300
btrs-betacov/gx2013	Beta	sarbecovirus	1	4 (-2/+5)	3 (-2/+5)	1 (0/+3)	26523934	1503301
btrs-betacov/hub2013	Beta	sarbecovirus	1	4 (-2/+5)	2 (-1/+4)	1 (0/+3)	26523936	1503302
btrs-betacov/yn2013	Beta	sarbecovirus	1	5 (-3/+5)	3 (-2/+4)	1 (0/+4)	26523938	1503303
bttp-betacov/gx2012	Beta	merbecovirus	1	5 (-3/+8)	3 (-2/+2)	1 (0/+4)	26523940	1503304
bat coronavirus cdphe15/usa/2006	Alpha	colacovirus	1	5 (-4/+3)	2 (-1/+4)	1 (0/+4)	26611364	1384461
bat hp-betacoronavirus/zhejiang2013	Beta	unclassified betacoronavirus	1	5 (-3/+4)	3 (-2/+3)	1 (0/+4)	26611530	1541205
betacoronavirus erinaceus/vmc/deu/2012	Beta	merbecovirus	1	4 (-3/+1)	2 (-1/+3)	1 (0/+3)	26611866	26611866
erinaceus hedgehog coronavirus hku31	Beta	merbecovirus	1	5 (-3/+2)	3 (-2/+3)	1 (0/+4)	2664184	2664184
rousettus aegyptiacus bat coronavirus 229e-related	Alpha	duvinacovirus	1	7 (-5/+11)	3 (-2/+8)	1 (0/+6)	2691585	2691585
miniopterus pusillus bat coronavirus hku8-related	Alpha	minunacovirus	1	7 (-4/+4)	4 (-2/+6)	1 (0/+6)	2691587	2691587
miniopterus schreibersii bat coronavirus 1-related	Alpha	minunacovirus	1	5 (-2/+3)	3 (-1/+3)	1 (0/+4)	2691588	2691588
tylonycteris pachypus bat coronavirus hku4-related	Beta	merbecovirus	1	3 (-2/+9)	2 (-1/+5)	1 (0/+2)	2691589	2691589
pipistrellus abramus bat coronavirus hku5-related	Beta	merbecovirus	1	3 (-2/+6)	1 (0/+5)	1 (0/+2)	2691590	2691590
scotophilus kuhlii bat coronavirus 512-related	Alpha	pedacovirus	1	5 (-4/+5)	3 (-2/+5)	1 (0/+4)	2691592	2691592
rhinolophus affinis bat coronavirus hku2-related	Alpha	rhinacovirus	1	4 (-2/+5)	2 (0/+3)	1 (0/+3)	2691595	2691595
hipposideros pomona bat coronavirus hku10-related	Alpha	decacovirus	1	5 (-2/+10)	3 (-2/+6)	1 (0/+4)	2691597	2691597
hipposideros pomona bat coronavirus chb25	Alpha	decacovirus	1	8 (-4/+17)	5 (-3/+10)	1 (0/+6)	2691598	2691598
severe acute respiratory syndrome coronavirus 2	Beta	sarbecovirus	6	131 (-42/+43)	108 (-65/+38)	19 (-9/+112)	2697049	2697049
porcine deltacoronavirus knu14-04	Delta	buldecovirus	1	1 (0/+1)	1 (0/+0)	1 (0/+0)	27064442	1559519
porcine deltacoronavirus	Delta	buldecovirus	1	1 (0/+2)	1 (0/+0)	1 (0/+0)	27064448	1586324
swine enteric coronavirus	Alpha	tegacovirus	1	2 (-1/+2)	1 (0/+2)	1 (0/+1)	27064454	1766554
229e-related bat coronavirus	Alpha	duvinacovirus	5	113 (-57/+74)	69 (-37/+74)	16 (-9/+90)	27068173	1739614
pangolin coronavirus	Beta	unclassified betacoronavirus	1	5 (-2/+6)	4 (-3/+4)	1 (0/+4)	2708335	2708335
bat coronavirus ratg13	Unlcassified	unclassified coronavirinae	1	6 (-4/+3)	2 (-1/+4)	1 (0/+5)	2709072	2709072
camel alphacoronavirus	Alpha	duvinacovirus	1	5 (-3/+5)	3 (-2/+4)	1 (0/+4)	27097314	1699095
camel coronavirus hku23	Alpha	unclassified alphacoronavirus	1	3 (-2/+9)	2 (-1/+8)	1 (0/+2)	27097316	1699096
camel alphacoronavirus camel229e	Alpha	duvinacovirus	1	4 (-2/+9)	3 (-2/+4)	1 (0/+3)	27097320	1895985
bottlenose dolphin coronavirus	Gamma	cegacovirus	0	185 (-44/+0)	141 (-63/+44)	48 (-32/+137)	2716128	2716128
rabbit coronavirus hku14	Beta	unclassified betacoronavirus	1	4 (-3/+3)	2 (-1/+2)	1 (0/+2)	27190758	1160968
alpaca respiratory coronavirus	Alpha	duvinacovirus	1	4 (-2/+3)	3 (-2/+1)	1 (0/+3)	27230636	1176035
human betacoronavirus 2c england-qatar/2012	Beta	merbecovirus	1	3 (-2/+4)	3 (-2/+1)	1 (0/+2)	27262446	1298362
betacoronavirus hku24	Beta	embecovirus	1	7 (-3/+13)	4 (-2/+8)	2 (-1/+4)	27332472	1590370
bat sars-like coronavirus ynlf_31c	Beta	sarbecovirus	1	4 (-1/+4)	4 (-3/+3)	1 (0/+3)	27401854	1699360
bat sars-like coronavirus ynlf_34c	Beta	sarbecovirus	1	4 (-1/+5)	4 (-3/+2)	1 (0/+3)	27401856	1699361
european turkey coronavirus 080385d	Gamma	igacovirus	0	126 (-94/+59)	57 (-43/+128)	9 (-6/+122)	27450049	1763410
ferret coronavirus	Alpha	minacovirus	1	5 (-2/+5)	3 (-1/+2)	1 (0/+3)	27512803	1264898
human betacoronavirus 2c jordan-n3/2012	Beta	merbecovirus	1	3 (-2/+5)	2 (-1/+3)	1 (0/+2)	27535685	1306931
sars-like coronavirus wiv16	Beta	unclassified betacoronavirus	1	6 (-3/+7)	4 (-3/+4)	1 (0/+4)	27683122	1739625
rousettus bat coronavirus	Beta	nobecovirus	1	4 (-3/+7)	2 (-1/+5)	1 (0/+2)	27724327	1892416
bat coronavirus rp/shaanxi2011	Beta	sarbecovirus	1	6 (-2/+2)	5 (-3/+2)	1 (0/+5)	27740445	1283332
bat coronavirus cp/yunnan2011	Beta	sarbecovirus	1	6 (-4/+3)	4 (-3/+5)	1 (0/+5)	27740447	1283333
bat sars-like coronavirus rs3367	Beta	sarbecovirus	1	6 (-3/+4)	3 (-2/+5)	1 (0/+5)	27763569	1415834
deltacoronavirus pdcov/usa/illinois121/2014	Delta	buldecovirus	1	1 (0/+2)	1 (0/+0)	1 (0/+0)	27776037	1465644
deltacoronavirus pdcov/usa/illinois133/2014	Delta	buldecovirus	1	1 (0/+2)	1 (0/+0)	1 (0/+0)	27778297	1477411
rhinolophus affinis coronavirus	Beta	sarbecovirus	1	4 (-2/+5)	3 (-2/+2)	1 (0/+3)	27785051	1487703
coronavirus neoromicia/pml-phe1/rsa/2011	Beta	merbecovirus	1	2 (0/+1)	2 (-1/+0)	1 (0/+1)	27808252	1368314
bat sars-like coronavirus rsshc014	Beta	sarbecovirus	1	5 (-2/+5)	3 (-2/+6)	1 (0/+4)	27820609	1415851
porcine deltacoronavirus 8734/usa-ia/2014	Delta	buldecovirus	1	1 (0/+2)	1 (0/+0)	1 (0/+0)	27857284	1476502
deltacoronavirus pdcov/usa/illinois134/2014	Delta	buldecovirus	1	1 (0/+1)	1 (0/+0)	1 (0/+0)	27857486	1477412
deltacoronavirus pdcov/usa/illinois136/2014	Delta	buldecovirus	1	1 (0/+1)	1 (0/+1)	1 (0/+0)	27857488	1477413
deltacoronavirus pdcov/usa/ohio137/2014	Delta	buldecovirus	1	1 (0/+2)	1 (0/+0)	1 (0/+0)	27857490	1477414
dromedary camel coronavirus hku23	Beta	embecovirus	1	3 (-1/+9)	2 (-1/+6)	1 (0/+2)	27858058	1479610
swine deltacoronavirus ohiocvm1/2014	Delta	buldecovirus	1	1 (0/+2)	1 (0/+0)	1 (0/+0)	27866238	1525854
infectious bronchitis virus	Gamma	igacovirus	1	4 (-2/+1)	3 (-1/+1)	1 (0/+3)	3435950	11120
bovine coronavirus	Beta	embecovirus	6	87 (-23/+28)	73 (-35/+26)	25 (-7/+61)	3435965	11128
feline infectious peritonitis virus	Alpha	tegacovirus	1	5 (-4/+7)	1 (0/+6)	1 (0/+4)	3435979	11135
human coronavirus 229e	Alpha	duvinacovirus	3	82 (-54/+119)	39 (-27/+97)	6 (-3/+72)	3435981	11137
murine hepatitis virus	Beta	embecovirus	1	7 (-5/+5)	3 (-2/+9)	1 (0/+5)	3435983	11138
porcine respiratory coronavirus	Alpha	tegacovirus	1	2 (-1/+1)	1 (0/+2)	1 (0/+0)	3435996	11146
transmissible gastroenteritis virus	Alpha	tegacovirus	3	73 (-43/+44)	42 (-30/+50)	5 (-2/+66)	3436000	11149
canine coronavirus	Alpha	tegacovirus	6	128 (-34/+39)	111 (-68/+39)	20 (-10/+106)	3436008	11153
feline coronavirus	Alpha	tegacovirus	2	27 (-14/+22)	16 (-11/+26)	3 (0/+23)	3437794	12663
porcine epidemic diarrhea virus	Alpha	pedacovirus	2	48 (-28/+55)	22 (-15/+46)	5 (-2/+40)	3442103	28295
human coronavirus oc43	Beta	embecovirus	2	19 (-7/+35)	14 (-8/+18)	3 (0/+15)	3447016	31631
porcine hemagglutinating encephalomyelitis virus	Beta	embecovirus	1	3 (-1/+5)	2 (-1/+3)	1 (0/+2)	3463630	42005
equine coronavirus	Beta	embecovirus	2	29 (-13/+22)	20 (-11/+20)	5 (-2/+22)	3612168	136187
human enteric coronavirus 4408	Beta	embecovirus	1	5 (-4/+4)	3 (-2/+3)	1 (0/+4)	3639268	166124
canine respiratory coronavirus	Beta	embecovirus	1	6 (-2/+12)	5 (-4/+8)	1 (0/+5)	3685105	215681
sars coronavirus urbani	Beta	sarbecovirus	1	3 (-1/+1)	2 (-1/+1)	1 (0/+2)	3696443	228330
sars coronavirus hku-39849	Beta	sarbecovirus	2	15 (-8/+26)	9 (-5/+16)	2 (0/+13)	3696514	228404
sars coronavirus cuhk-w1	Beta	sarbecovirus	1	3 (-2/+1)	2 (-1/+1)	1 (0/+2)	3696524	228415
sars coronavirus zj01	Beta	sarbecovirus	1	3 (-2/+2)	2 (-1/+1)	1 (0/+2)	3698433	230471
sars coronavirus hsr 1	Beta	sarbecovirus	1	3 (-1/+1)	2 (-1/+1)	1 (0/+2)	3702382	235088
sars coronavirus cuhk-ag01	Beta	sarbecovirus	1	3 (-1/+0)	3 (-2/+0)	1 (0/+2)	3705931	239241
sars coronavirus cuhk-ag02	Beta	sarbecovirus	1	3 (-2/+1)	3 (-2/+0)	1 (0/+2)	3705932	239242
sars coronavirus cuhk-ag03	Beta	sarbecovirus	1	3 (-1/+1)	3 (-2/+0)	1 (0/+2)	3705933	239243
sars coronavirus twh	Beta	sarbecovirus	1	3 (-1/+0)	2 (-1/+1)	1 (0/+2)	3707165	240549
sars coronavirus twj	Beta	sarbecovirus	1	3 (-1/+2)	2 (-1/+1)	1 (0/+2)	3707166	240550
sars coronavirus twk	Beta	sarbecovirus	1	3 (-1/+0)	2 (-1/+1)	1 (0/+2)	3707167	240551
sars coronavirus tws	Beta	sarbecovirus	1	3 (-1/+0)	2 (-1/+1)	1 (0/+2)	3707168	240552
sars coronavirus twy	Beta	sarbecovirus	1	3 (-2/+0)	2 (-1/+1)	1 (0/+2)	3707169	240553
sars coronavirus fra	Beta	sarbecovirus	1	3 (-1/+1)	2 (-1/+1)	1 (0/+2)	3709034	242743
sars coronavirus sod	Beta	sarbecovirus	1	3 (-1/+2)	2 (-1/+1)	1 (0/+2)	3720422	255194
sars coronavirus hc/sz/61/03	Beta	sarbecovirus	1	4 (-2/+5)	3 (-1/+3)	1 (0/+2)	3724806	260069
human coronavirus nl63	Alpha	setracovirus	1	4 (-3/+3)	3 (-2/+2)	1 (0/+3)	3738341	277944
sars coronavirus gz0401	Beta	sarbecovirus	1	3 (-2/+0)	3 (-2/+0)	1 (0/+2)	3741704	281976
human coronavirus hku1	Beta	embecovirus	1	4 (-3/+2)	2 (-1/+3)	1 (0/+3)	3748805	290028
sars coronavirus cdc_200301157	Beta	sarbecovirus	1	3 (-1/+1)	2 (-1/+1)	1 (0/+2)	3750914	292360
sars coronavirus pc4-13	Beta	sarbecovirus	1	5 (-3/+7)	2 (-1/+7)	1 (0/+4)	3752347	293934
sars coronavirus pc4-136	Beta	sarbecovirus	1	7 (-5/+7)	2 (-1/+8)	1 (0/+6)	3752348	293935
sars coronavirus pc4-227	Beta	sarbecovirus	1	7 (-5/+7)	2 (-1/+10)	1 (0/+6)	3752349	293936
sars coronavirus b039	Beta	sarbecovirus	1	6 (-4/+7)	3 (-1/+5)	1 (0/+5)	3757051	299335
sars coronavirus a022	Beta	sarbecovirus	2	28 (-18/+26)	13 (-8/+24)	3 (-1/+24)	3762098	304858
sars coronavirus zj0301	Beta	sarbecovirus	1	3 (-2/+2)	2 (-1/+3)	1 (0/+2)	3798750	344702
bat sars cov rm1/2004	Beta	sarbecovirus	1	5 (-2/+3)	4 (-2/+2)	1 (0/+4)	3801299	347536
bat sars cov rf1/2004	Beta	sarbecovirus	1	4 (-2/+5)	3 (-2/+2)	1 (0/+3)	3801300	347537
sars coronavirus gdh-bjh01	Beta	sarbecovirus	1	3 (-2/+2)	2 (-1/+1)	1 (0/+2)	3838387	388737
tgev miller m6	Alpha	tegacovirus	1	2 (0/+2)	2 (-1/+0)	1 (0/+1)	3847498	398809
tgev miller m60	Alpha	tegacovirus	1	1 (0/+2)	1 (0/+1)	1 (0/+0)	3847499	398810
tgev purdue p115	Alpha	tegacovirus	1	2 (0/+2)	2 (-1/+0)	1 (0/+1)	3847500	398811
tgev virulent purdue	Alpha	tegacovirus	1	2 (0/+2)	2 (-1/+0)	1 (0/+1)	3847501	398812
prcv isu-1	Alpha	tegacovirus	1	1 (0/+2)	1 (0/+2)	1 (0/+0)	3847502	398815
bovine coronavirus isolate alpaca	Beta	embecovirus	1	4 (-1/+4)	3 (-2/+2)	1 (0/+2)	3852378	404135
sambar deer coronavirus us/oh-wd388/1994	Beta	embecovirus	1	5 (-3/+10)	4 (-3/+3)	1 (0/+4)	3868343	422132
sambar deer coronavirus us/oh-wd388-tc/1994	Beta	embecovirus	1	5 (-1/+5)	4 (-3/+4)	1 (0/+4)	3868344	422133
white-tailed deer coronavirus us/oh-wd470/1994	Beta	embecovirus	1	4 (-3/+9)	2 (-1/+5)	1 (0/+3)	3868345	422134
waterbuck coronavirus us/oh-wd358/1994	Beta	embecovirus	1	7 (-3/+6)	5 (-4/+4)	1 (0/+6)	3868346	422135
waterbuck coronavirus us/oh-wd358-tc/1994	Beta	embecovirus	1	7 (-3/+6)	5 (-4/+3)	1 (0/+6)	3868347	422137
sable antelope coronavirus us/oh1/2003	Beta	embecovirus	1	8 (-3/+9)	7 (-4/+8)	3 (-1/+5)	3868348	422138
giraffe coronavirus us/oh3/2003	Beta	embecovirus	1	7 (-4/+4)	4 (-3/+6)	1 (0/+6)	3868349	422139
calf-giraffe coronavirus us/oh3/2006	Beta	embecovirus	1	8 (-7/+5)	6 (-5/+2)	1 (0/+6)	3868350	422140
giraffe coronavirus us/oh3-tc/2006	Beta	embecovirus	1	6 (-4/+7)	5 (-4/+4)	1 (0/+5)	3868351	422141
murine coronavirus repjhm/ra59	Beta	embecovirus	1	6 (-4/+5)	2 (-1/+8)	1 (0/+3)	3875025	429330
murine coronavirus repa59/rjhm	Beta	embecovirus	1	7 (-5/+6)	3 (-2/+8)	1 (0/+5)	3875026	429331
murine coronavirus sa59/rjhm	Beta	embecovirus	1	7 (-5/+7)	4 (-3/+8)	1 (0/+5)	3876136	430472
feline coronavirus uu3	Alpha	tegacovirus	1	5 (-4/+10)	1 (0/+9)	1 (0/+4)	3897698	454951
feline coronavirus uu4	Alpha	tegacovirus	1	4 (-3/+9)	1 (0/+6)	1 (0/+3)	3897699	454952
feline coronavirus uu5	Alpha	tegacovirus	1	6 (-5/+7)	1 (0/+7)	1 (0/+5)	3897700	454953
feline coronavirus uu7	Alpha	tegacovirus	1	4 (-3/+9)	2 (-1/+5)	1 (0/+3)	3897701	454955
waterbuck coronavirus us/oh-wd358-gnc/1994	Beta	embecovirus	1	9 (-4/+4)	5 (-4/+5)	1 (0/+6)	3939857	502096
feline coronavirus rm	Alpha	tegacovirus	1	4 (-3/+8)	1 (0/+6)	1 (0/+3)	3939858	502100
feline coronavirus uu2	Alpha	tegacovirus	1	5 (-4/+10)	1 (0/+8)	1 (0/+4)	3939859	502101
murine coronavirus mhv-3	Beta	embecovirus	1	7 (-5/+5)	2 (-1/+10)	1 (0/+5)	3939861	502104
murine coronavirus mhv-1	Beta	embecovirus	1	7 (-5/+5)	2 (-1/+10)	1 (0/+5)	3939863	502106
murine coronavirus ra59/sjhm	Beta	embecovirus	1	7 (-5/+5)	4 (-3/+8)	1 (0/+5)	3939864	502107
murine coronavirus mhv-jhm.ia	Beta	embecovirus	1	7 (-5/+6)	2 (-1/+10)	1 (0/+5)	4010146	591068
murine coronavirus ra59/r13	Beta	embecovirus	1	7 (-5/+6)	2 (-1/+10)	1 (0/+5)	4010147	591069
murine coronavirus rjhm/a	Beta	embecovirus	1	7 (-5/+6)	2 (-1/+10)	1 (0/+5)	4010148	591070
murine coronavirus inf-mhv-a59	Beta	embecovirus	1	7 (-5/+5)	2 (-1/+10)	1 (0/+5)	4010149	591071
feline coronavirus uu10	Alpha	tegacovirus	1	2 (-1/+6)	1 (0/+3)	1 (0/+1)	4021571	627431
feline coronavirus uu11	Alpha	tegacovirus	1	5 (-4/+7)	2 (-1/+5)	1 (0/+4)	4021572	627432
feline coronavirus uu15	Alpha	tegacovirus	1	3 (-2/+7)	2 (-1/+2)	1 (0/+1)	4021573	627433
feline coronavirus uu16	Alpha	tegacovirus	1	6 (-5/+8)	1 (0/+9)	1 (0/+5)	4021574	627434
feline coronavirus uu8	Alpha	tegacovirus	1	6 (-5/+11)	1 (0/+9)	1 (0/+5)	4021575	627435
feline coronavirus uu9	Alpha	tegacovirus	1	4 (-3/+6)	1 (0/+4)	1 (0/+1)	4021576	627436
human enteric coronavirus strain 4408	Beta	embecovirus	1	3 (-2/+0)	2 (-1/+1)	1 (0/+2)	4021577	627439
sars coronavirus p2	Beta	sarbecovirus	1	4 (-3/+1)	3 (-2/+1)	1 (0/+3)	4021579	627442
sars coronavirus ma15	Beta	sarbecovirus	1	9 (-6/+7)	4 (-3/+10)	1 (0/+7)	4024494	633137
sars coronavirus ma15 exon1	Beta	sarbecovirus	1	9 (-6/+7)	3 (-2/+11)	1 (0/+6)	4024497	633140
alphacoronavirus 1	Alpha	tegacovirus	24	204 (-61/+75)	151 (-64/+82)	45 (-17/+154)	4073256	693997
rhinolophus bat coronavirus hku2	Alpha	rhinacovirus	3	82 (-45/+67)	46 (-32/+70)	5 (-2/+73)	4073257	693998
scotophilus bat coronavirus 512	Alpha	pedacovirus	2	51 (-31/+54)	26 (-17/+50)	3 (-1/+43)	4073258	693999
miniopterus bat coronavirus hku8	Alpha	minunacovirus	3	72 (-45/+60)	40 (-24/+65)	9 (-5/+61)	4073260	694001
betacoronavirus 1	Beta	embecovirus	10	198 (-79/+80)	139 (-83/+105)	34 (-18/+155)	4073262	694003
murine coronavirus	Beta	embecovirus	6	140 (-57/+95)	102 (-54/+63)	31 (-20/+102)	4073263	694005
rousettus bat coronavirus hku9	Beta	nobecovirus	5	117 (-62/+66)	73 (-41/+75)	15 (-9/+98)	4073264	694006
tylonycteris bat coronavirus hku4	Beta	merbecovirus	1	5 (-3/+8)	3 (-2/+6)	1 (0/+4)	4073265	694007
pipistrellus bat coronavirus hku5	Beta	merbecovirus	3	69 (-46/+69)	34 (-24/+68)	5 (-2/+59)	4073266	694008
severe acute respiratory syndrome-related coronavirus	Beta	sarbecovirus	9	294 (-47/+6)	265 (-98/+34)	78 (-57/+216)	4073267	694009
avian coronavirus	Gamma	igacovirus	1	4 (-3/+1)	2 (-1/+2)	1 (0/+3)	4073271	694014
beluga whale coronavirus sw1	Gamma	cegacovirus	0	184 (-78/+0)	133 (-49/+51)	41 (-28/+143)	4073272	694015
sars coronavirus rs_672/2006	Beta	sarbecovirus	1	4 (-2/+7)	3 (-2/+6)	1 (0/+3)	4093181	722424
ferret enteric coronavirus	Alpha	minacovirus	1	5 (-3/+3)	3 (-2/+2)	1 (0/+4)	4095623	741336
ferret systemic coronavirus	Alpha	minacovirus	1	5 (-3/+3)	4 (-3/+1)	1 (0/+4)	4096504	742314
mink coronavirus strain wd1127	Alpha	minacovirus	1	4 (-2/+4)	3 (-1/+3)	1 (0/+2)	4115341	766791
mink coronavirus strain wd1133	Alpha	unclassified alphacoronavirus	1	3 (0/+6)	3 (-1/+4)	1 (0/+2)	4115342	766792
bat coronavirus bm48-31/bgr/2008	Unlcassified	unclassified coronavirinae	1	5 (-3/+4)	4 (-2/+3)	1 (0/+4)	4165563	864596
feline coronavirus uu34	Alpha	tegacovirus	1	4 (-3/+9)	1 (0/+6)	1 (0/+3)	4170476	871683
feline coronavirus uu40	Alpha	tegacovirus	1	5 (-4/+10)	2 (-1/+7)	1 (0/+4)	4195593	906887
Observed and predicted mammalian host-range (1 or more) of coronaviruses (species and strains). Values in brackets represent +/- SD from ensemble mean.
