# Supplementary material for: Predicting mammalian hosts in which novel coronaviruses can be generated
Source: Nat Commun. 2021 Feb 16;12:780. doi: 10.1038/s41467-021-21034-5 (PMC7887240; doi:10.1038/s41467-021-21034-5)
Supplement: Supplementary file 6 — Supplementary Data 3 [file 41467_2021_21034_MOESM6_ESM.csv]

Mammal	Order	Family	Observed no. of CoVs (complete genome available)	Predicted No. of CoVs (cut_off>0.5)	Predicted No. of CoVs (cut_off>0.75)	Predicted No. of CoVs (cut_off>=0.9821)
molossus currentium	Chiroptera	Molossidae	0	8 (-2/+4)	7 (-6/+5)	1 (-1/+7)
eptesicus japonensis	Chiroptera	Vespertilionidae	1	12 (-6/+7)	7 (-4/+11)	1 (0/+11)
epomophorus labiatus	Chiroptera	Pteropodidae	0	11 (-2/+3)	10 (-5/+3)	1 (0/+10)
hypsugo alaschanicus	Chiroptera	Vespertilionidae	1	11 (-7/+8)	5 (-3/+9)	1 (0/+10)
mormopterus jugularis	Chiroptera	Molossidae	1	11 (-7/+6)	4 (-2/+11)	1 (0/+9)
lichonycteris obscura	Chiroptera	Phyllostomidae	0	5 (-1/+8)	4 (-3/+6)	0 (0/+5)
falsistrellus mackenziei	Chiroptera	Vespertilionidae	0	9 (-5/+3)	4 (-2/+7)	1 (-1/+8)
triaenops menamena	Chiroptera	Rhinonycteridae	1	10 (-4/+7)	7 (-5/+6)	1 (0/+9)
hipposideros lekaguli	Chiroptera	Hipposideridae	1	12 (-8/+11)	6 (-3/+12)	2 (-1/+9)
hipposideros vittatus	Chiroptera	Hipposideridae	1	14 (-4/+4)	11 (-2/+3)	4 (-3/+10)
taphozous perforatus	Chiroptera	Emballonuridae	2	17 (-6/+5)	11 (-4/+10)	4 (-2/+12)
hipposideros cf. ruber	Chiroptera	Hipposideridae	2	15 (-4/+11)	13 (-5/+6)	3 (0/+12)
puma yagouaroundi	Carnivora	Felidae	1	11 (-5/+24)	9 (-8/+14)	1 (0/+10)
lasiopodomys gregalis	Rodentia	Cricetidae	0	17 (-6/+7)	13 (-8/+5)	3 (-3/+14)
erinaceus europaeus	Eulipotyphla	Erinaceidae	3	21 (-3/+5)	20 (-10/+4)	7 (-3/+14)
suncus murinus	Eulipotyphla	Soricidae	0	17 (-6/+5)	14 (-8/+5)	3 (-1/+14)
cynopterus sphinx	Chiroptera	Pteropodidae	3	20 (-6/+11)	16 (-6/+6)	8 (-4/+10)
pteropus alecto	Chiroptera	Pteropodidae	1	12 (-4/+3)	8 (-4/+5)	1 (0/+11)
rousettus aegyptiacus	Chiroptera	Pteropodidae	4	21 (-7/+9)	17 (-8/+7)	5 (-1/+14)
rousettus leschenaultii	Chiroptera	Pteropodidae	4	20 (-7/+13)	15 (-6/+9)	6 (-1/+13)
megaderma lyra	Chiroptera	Megadermatidae	1	17 (-6/+12)	12 (-7/+9)	5 (-4/+12)
artibeus jamaicensis	Chiroptera	Phyllostomidae	0	10 (-5/+6)	6 (-5/+5)	1 (-1/+9)
desmodus rotundus	Chiroptera	Phyllostomidae	0	8 (-3/+1)	7 (-5/+2)	2 (-1/+6)
miniopterus schreibersii	Chiroptera	Vespertilionidae	5	27 (-4/+15)	24 (-7/+8)	10 (-4/+17)
myotis velifer	Chiroptera	Vespertilionidae	0	4 (-1/+9)	3 (-3/+2)	0 (0/+4)
tadarida brasiliensis	Chiroptera	Molossidae	0	8 (-4/+2)	5 (-1/+3)	1 (-1/+7)
chlorocebus aethiops	Primates	Cercopithecidae	1	47 (-34/+3)	23 (-14/+25)	4 (-2/+42)
macaca mulatta	Primates	Cercopithecidae	0	15 (-4/+3)	15 (-7/+1)	5 (-4/+10)
pan troglodytes	Primates	Hominidae	1	52 (-25/+4)	48 (-40/+6)	3 (-2/+49)
canis lupus	Carnivora	Canidae	1	12 (-5/+5)	8 (-5/+7)	1 (0/+11)
canis latrans	Carnivora	Canidae	1	11 (-6/+3)	7 (-5/+6)	1 (0/+10)
canis lupus familiaris	Carnivora	Canidae	5	44 (-23/+12)	24 (-11/+21)	12 (-5/+31)
vulpes vulpes	Carnivora	Canidae	1	16 (-6/+4)	13 (-7/+6)	1 (0/+15)
ursus americanus	Carnivora	Ursidae	1	15 (-7/+7)	9 (-4/+9)	3 (-2/+11)
ursus arctos	Carnivora	Ursidae	1	20 (-8/+4)	15 (-9/+7)	1 (0/+18)
ailuropoda melanoleuca	Carnivora	Ursidae	1	18 (-5/+3)	14 (-5/+6)	5 (-3/+12)
mustela putorius	Carnivora	Mustelidae	4	26 (-5/+6)	23 (-9/+4)	8 (-2/+18)
paguma larvata	Carnivora	Viverridae	1	16 (-6/+8)	13 (-4/+4)	6 (-3/+10)
crocuta crocuta	Carnivora	Hyaenidae	2	13 (-4/+14)	10 (-5/+8)	3 (-1/+9)
felis silvestris	Carnivora	Felidae	1	15 (-8/+10)	10 (-8/+8)	2 (-1/+13)
felis catus	Carnivora	Felidae	22	66 (-22/+43)	49 (-16/+32)	25 (-3/+40)
panthera leo	Carnivora	Felidae	1	11 (-6/+6)	9 (-8/+3)	1 (0/+10)
panthera tigris	Carnivora	Felidae	1	12 (-6/+21)	11 (-7/+2)	2 (-1/+10)
puma concolor	Carnivora	Felidae	1	12 (-7/+1)	7 (-6/+5)	1 (0/+9)
phoca vitulina	Carnivora	Phocidae	0	15 (-6/+2)	10 (-3/+6)	3 (-2/+12)
equus asinus	Perissodactyla	Equidae	2	21 (-6/+4)	17 (-8/+8)	6 (-2/+14)
equus caballus	Perissodactyla	Equidae	2	22 (-7/+14)	18 (-10/+11)	5 (-1/+17)
sus scrofa	Artiodactyla	Suidae	26	122 (-40/+55)	96 (-39/+61)	38 (-10/+83)
camelus dromedarius	Artiodactyla	Camelidae	6	45 (-19/+19)	30 (-14/+26)	12 (-4/+33)
lama glama	Artiodactyla	Camelidae	1	18 (-5/+5)	16 (-9/+4)	3 (-1/+15)
odocoileus hemionus	Artiodactyla	Cervidae	1	19 (-10/+4)	13 (-7/+8)	2 (0/+16)
odocoileus virginianus	Artiodactyla	Cervidae	1	15 (-3/+4)	15 (-8/+2)	4 (-1/+11)
hydropotes inermis	Artiodactyla	Cervidae	1	19 (-8/+1)	14 (-9/+5)	3 (-1/+16)
giraffa camelopardalis	Artiodactyla	Giraffidae	3	27 (-6/+13)	24 (-12/+11)	10 (-2/+17)
bison bonasus	Artiodactyla	Bovidae	1	16 (-4/+11)	14 (-7/+6)	3 (-2/+13)
bos taurus	Artiodactyla	Bovidae	2	33 (-12/+9)	25 (-15/+12)	7 (-3/+26)
bos indicus	Artiodactyla	Bovidae	1	20 (-6/+7)	16 (-8/+9)	4 (-3/+16)
capra hircus	Artiodactyla	Bovidae	2	23 (-6/+13)	19 (-6/+9)	6 (-2/+17)
kobus ellipsiprymnus	Artiodactyla	Bovidae	3	27 (-9/+11)	22 (-13/+9)	7 (0/+19)
manis javanica	Pholidota	Manidae	1	15 (-4/+3)	12 (-6/+4)	2 (-1/+13)
oryctolagus cuniculus	Lagomorpha	Leporidae	3	24 (-6/+4)	19 (-6/+7)	9 (-5/+15)
cricetulus griseus	Rodentia	Cricetidae	1	17 (-6/+1)	13 (-6/+5)	1 (0/+15)
mus caroli	Rodentia	Muridae	0	27 (-1/+2)	27 (-21/+1)	3 (-2/+24)
mus musculus	Rodentia	Muridae	14	50 (-11/+31)	40 (-8/+18)	26 (-8/+23)
mus cervicolor	Rodentia	Muridae	1	30 (-17/+7)	18 (-9/+14)	4 (-3/+25)
rattus norvegicus	Rodentia	Muridae	3	37 (-17/+5)	24 (-6/+15)	14 (-4/+22)
rattus rattus	Rodentia	Muridae	0	15 (-1/+3)	14 (-5/+3)	6 (-5/+9)
apodemus sylvaticus	Rodentia	Muridae	0	30 (-17/+7)	14 (-7/+18)	4 (-3/+13)
cavia porcellus	Rodentia	Caviidae	1	16 (-4/+4)	15 (-7/+3)	3 (-2/+13)
lynx lynx	Carnivora	Felidae	1	12 (-7/+18)	8 (-6/+9)	1 (0/+11)
eumops glaucinus	Chiroptera	Molossidae	0	11 (-6/+2)	6 (-5/+5)	1 (0/+9)
molossus molossus	Chiroptera	Molossidae	1	12 (-8/+8)	5 (-2/+12)	2 (-1/+9)
nyctinomops laticaudatus	Chiroptera	Molossidae	0	9 (-4/+4)	7 (-5/+4)	0 (0/+8)
artibeus lituratus	Chiroptera	Phyllostomidae	0	13 (-5/+4)	9 (-7/+7)	0 (0/+13)
glossophaga soricina	Chiroptera	Phyllostomidae	1	12 (-7/+6)	6 (-5/+9)	1 (0/+11)
anoura caudifer	Chiroptera	Phyllostomidae	0	8 (-5/+8)	4 (-3/+5)	0 (0/+7)
sturnira lilium	Chiroptera	Phyllostomidae	0	8 (-5/+2)	5 (-3/+4)	0 (0/+8)
pipistrellus subflavus	Chiroptera	Vespertilionidae	0	7 (-3/+7)	6 (-2/+3)	3 (-3/+3)
ursus maritimus	Carnivora	Ursidae	1	12 (-7/+5)	7 (-4/+7)	1 (0/+11)
eptesicus fuscus	Chiroptera	Vespertilionidae	0	8 (-3/+3)	5 (-2/+4)	0 (0/+8)
microtus agrestis	Rodentia	Cricetidae	0	27 (-17/+7)	12 (-5/+19)	3 (-1/+24)
bos grunniens	Artiodactyla	Bovidae	2	23 (-10/+10)	16 (-9/+13)	6 (-3/+16)
lama pacos	Artiodactyla	Camelidae	3	21 (-3/+12)	20 (-4/+3)	7 (-3/+14)
acinonyx jubatus	Carnivora	Felidae	1	9 (-6/+8)	8 (-7/+4)	1 (0/+8)
leopardus pardalis	Carnivora	Felidae	1	30 (-23/+4)	13 (-8/+18)	2 (-1/+28)
chinchilla lanigera	Rodentia	Chinchillidae	0	14 (-5/+3)	11 (-5/+4)	3 (-2/+11)
nyctereutes procyonoides	Carnivora	Canidae	2	24 (-2/+9)	23 (-11/+4)	7 (-4/+17)
rattus tanezumi	Rodentia	Muridae	0	17 (-4/+3)	13 (-5/+4)	4 (-3/+13)
mustela nivalis	Carnivora	Mustelidae	0	0 (0/+1)	0 (0/+0)	0 (0/+0)
mustela sibirica	Rodentia	Mustelidae	0	9 (-2/+5)	8 (-4/+4)	2 (-1/+7)
mustela erminea	Carnivora	Mustelidae	0	0 (0/+1)	0 (0/+0)	0 (0/+0)
prionailurus bengalensis	Carnivora	Felidae	0	9 (-2/+1)	7 (-3/+3)	2 (-2/+7)
prionailurus iriomotensis	Carnivora	Felidae	1	11 (-4/+8)	10 (-7/+3)	2 (-1/+9)
hemitragus jemlahicus	Artiodactyla	Bovidae	1	18 (-6/+5)	14 (-9/+6)	3 (-1/+15)
hippotragus niger	Artiodactyla	Bovidae	1	19 (-8/+4)	14 (-9/+9)	3 (-2/+16)
apodemus agrarius	Rodentia	Muridae	0	16 (-3/+7)	14 (-4/+6)	5 (-3/+11)
artibeus obscurus	Chiroptera	Phyllostomidae	0	9 (-5/+2)	6 (-5/+4)	0 (0/+9)
artibeus phaeotis	Chiroptera	Phyllostomidae	0	11 (-5/+7)	9 (-4/+6)	2 (-1/+9)
artibeus planirostris	Chiroptera	Phyllostomidae	1	12 (-4/+7)	10 (-9/+8)	1 (0/+12)
carollia perspicillata	Chiroptera	Phyllostomidae	0	5 (-3/+7)	2 (-2/+6)	0 (0/+5)
dobsonia moluccensis	Chiroptera	Pteropodidae	0	9 (-3/+5)	8 (-3/+2)	2 (-1/+7)
sorex araneus	Eulipotyphla	Soricidae	0	12 (-2/+6)	12 (-5/+4)	3 (-1/+9)
leopardus tigrinus	Carnivora	Felidae	1	25 (-20/+5)	8 (-7/+22)	1 (0/+23)
leopardus geoffroyi	Carnivora	Felidae	1	13 (-7/+0)	9 (-7/+4)	1 (0/+12)
microtus arvalis	Rodentia	Cricetidae	0	16 (-5/+2)	13 (-7/+4)	2 (-1/+14)
chalinolobus morio	Chiroptera	Vespertilionidae	0	11 (-6/+2)	6 (-4/+6)	1 (-1/+9)
myotis myotis	Chiroptera	Vespertilionidae	2	16 (-6/+7)	12 (-8/+6)	3 (-1/+13)
nyctalus noctula	Chiroptera	Vespertilionidae	0	7 (-3/+4)	5 (-2/+4)	3 (-2/+4)
apodemus flavicollis	Rodentia	Muridae	0	16 (-3/+20)	13 (-6/+19)	4 (-2/+12)
cynopterus brachyotis	Chiroptera	Pteropodidae	1	14 (-7/+5)	10 (-7/+7)	2 (-1/+12)
eidolon dupreanum	Chiroptera	Pteropodidae	0	9 (-4/+6)	6 (-4/+6)	2 (-1/+7)
eonycteris spelaea	Chiroptera	Pteropodidae	3	13 (-7/+7)	7 (-2/+9)	5 (-1/+8)
hipposideros galeritus	Chiroptera	Hipposideridae	0	8 (-3/+3)	6 (-5/+3)	1 (-1/+7)
myonycteris angolensis	Chiroptera	Pteropodidae	0	10 (-4/+2)	7 (-3/+4)	2 (-2/+8)
megaloglossus woermanni	Chiroptera	Pteropodidae	0	5 (-1/+4)	4 (-1/+4)	2 (-1/+2)
rousettus amplexicaudatus	Chiroptera	Pteropodidae	1	11 (-6/+4)	5 (-1/+9)	2 (0/+9)
eptesicus nilssonii	Chiroptera	Vespertilionidae	0	9 (-1/+5)	8 (0/+2)	3 (-1/+6)
eptesicus serotinus	Chiroptera	Vespertilionidae	1	13 (-4/+8)	10 (-2/+10)	6 (-3/+7)
hipposideros diadema	Chiroptera	Hipposideridae	0	7 (-2/+1)	6 (-5/+1)	1 (-1/+5)
myotis bechsteinii	Chiroptera	Vespertilionidae	0	5 (-1/+9)	4 (0/+3)	1 (0/+4)
myotis lucifugus	Chiroptera	Vespertilionidae	3	12 (-5/+12)	8 (-2/+11)	6 (-3/+6)
nyctalus lasiopterus	Chiroptera	Vespertilionidae	0	11 (-3/+3)	8 (-1/+5)	3 (-2/+8)
nyctalus leisleri	Chiroptera	Vespertilionidae	1	13 (-3/+7)	10 (-3/+6)	3 (-2/+10)
nycteris thebaica	Chiroptera	Nycteridae	1	17 (-6/+4)	13 (-5/+6)	3 (-2/+14)
pipistrellus kuhlii	Chiroptera	Vespertilionidae	5	29 (-13/+12)	23 (-10/+10)	7 (-1/+22)
pipistrellus nathusii	Chiroptera	Vespertilionidae	0	8 (-3/+8)	5 (-1/+7)	1 (0/+7)
pipistrellus pipistrellus	Chiroptera	Vespertilionidae	3	27 (-13/+10)	17 (-7/+16)	8 (-2/+18)
pteronotus parnellii	Chiroptera	Mormoopidae	0	8 (-5/+5)	3 (-1/+9)	1 (0/+6)
rhinolophus affinis	Chiroptera	Rhinolophidae	9	45 (-16/+31)	32 (-13/+24)	14 (-4/+30)
rhinolophus clivosus	Chiroptera	Rhinolophidae	1	12 (-5/+8)	8 (-2/+7)	3 (-2/+8)
rhinolophus ferrumequinum	Chiroptera	Rhinolophidae	13	68 (-24/+43)	47 (-21/+37)	19 (-5/+46)
leopardus wiedii	Carnivora	Felidae	1	22 (-15/+14)	9 (-7/+26)	2 (-1/+16)
lynx canadensis	Carnivora	Felidae	1	12 (-6/+19)	7 (-4/+20)	1 (0/+10)
lynx rufus	Carnivora	Felidae	1	11 (-7/+19)	5 (-4/+15)	1 (0/+9)
caracal caracal	Carnivora	Felidae	1	13 (-8/+5)	9 (-7/+5)	1 (0/+11)
plecotus auritus	Chiroptera	Vespertilionidae	1	10 (-4/+7)	8 (-5/+6)	3 (-2/+7)
tragelaphus angasii	Artiodactyla	Bovidae	1	21 (-9/+4)	15 (-10/+7)	2 (-1/+18)
canis mesomelas	Carnivora	Canidae	2	20 (-6/+6)	16 (-7/+7)	5 (-3/+15)
rattus flavipectus	Rodentia	Muridae	0	13 (-6/+4)	9 (-7/+4)	0 (0/+13)
rattus losea	Rodentia	Muridae	0	16 (-3/+6)	16 (-11/+6)	3 (-2/+13)
rattus andamanensis	Rodentia	Muridae	0	14 (-7/+4)	9 (-5/+7)	3 (-1/+9)
tragelaphus spekii	Artiodactyla	Bovidae	1	14 (-6/+8)	10 (-7/+9)	2 (-1/+11)
paradoxurus hermaphroditus	Carnivora	Viverridae	6	33 (-10/+12)	27 (-12/+14)	11 (-3/+21)
martes pennanti	Carnivora	Mustelidae	1	12 (-6/+1)	7 (-5/+5)	1 (0/+11)
rhinolophus megaphyllus	Chiroptera	Rhinolophidae	0	5 (-2/+14)	5 (-3/+3)	1 (-1/+4)
eidolon helvum	Chiroptera	Pteropodidae	2	17 (-2/+3)	16 (-7/+3)	5 (-3/+12)
rhinolophus hipposideros	Chiroptera	Rhinolophidae	0	10 (0/+4)	10 (-3/+0)	3 (-2/+7)
rousettus madagascariensis	Chiroptera	Pteropodidae	1	9 (-6/+8)	4 (-2/+7)	1 (0/+8)
epomops franqueti	Chiroptera	Pteropodidae	0	11 (-3/+3)	8 (-4/+4)	3 (-2/+8)
megaerops niphanae	Chiroptera	Pteropodidae	0	7 (-1/+8)	6 (-2/+5)	2 (-1/+5)
micropteropus pusillus	Chiroptera	Pteropodidae	0	10 (-3/+5)	9 (-5/+2)	2 (-1/+8)
rattus argentiventer	Rodentia	Muridae	1	18 (-5/+5)	14 (-9/+6)	2 (-1/+16)
niviventer niviventer	Rodentia	Muridae	0	14 (-3/+4)	12 (-6/+4)	4 (-3/+10)
rhinolophus sinicus	Chiroptera	Rhinolophidae	11	51 (-21/+25)	38 (-21/+22)	13 (-2/+38)
bubalus bubalis	Artiodactyla	Bovidae	1	16 (-4/+2)	14 (-6/+2)	5 (-2/+11)
phyllostomus discolor	Chiroptera	Phyllostomidae	1	13 (-9/+5)	7 (-6/+9)	1 (0/+12)
viverricula indica	Carnivora	Viverridae	0	13 (-4/+6)	10 (-5/+8)	2 (-2/+11)
pteronotus davyi	Chiroptera	Mormoopidae	0	7 (-3/+5)	4 (-3/+6)	0 (0/+7)
mystacina tuberculata	Chiroptera	Mystacinidae	0	6 (-3/+4)	4 (-2/+2)	0 (0/+6)
myotis daubentonii	Chiroptera	Vespertilionidae	3	29 (-15/+13)	16 (-6/+18)	7 (-1/+20)
lepus granatensis	Lagomorpha	Leporidae	0	15 (-5/+3)	12 (-6/+3)	1 (-1/+14)
nycticebus pygmaeus	Primates	Lorisidae	1	17 (-5/+6)	15 (-7/+4)	3 (-2/+14)
vespertilio sinensis	Chiroptera	Vespertilionidae	2	17 (-5/+6)	13 (-5/+6)	7 (-5/+9)
pipistrellus abramus	Chiroptera	Vespertilionidae	4	22 (-6/+10)	18 (-8/+10)	6 (-1/+16)
apodemus peninsulae	Rodentia	Muridae	0	17 (-3/+16)	16 (-7/+15)	4 (-3/+13)
deomys ferrugineus	Rodentia	Muridae	0	9 (-1/+5)	9 (-5/+4)	1 (0/+8)
rhinolophus euryale	Chiroptera	Rhinolophidae	1	13 (-3/+7)	11 (-7/+5)	3 (-2/+11)
myotis capaccinii	Chiroptera	Vespertilionidae	1	11 (-2/+10)	10 (-5/+7)	2 (-1/+10)
myotis brandtii	Chiroptera	Vespertilionidae	1	13 (-6/+6)	8 (-3/+6)	2 (-1/+11)
myotis emarginatus	Chiroptera	Vespertilionidae	3	17 (-5/+12)	16 (-6/+6)	8 (-4/+9)
myotis nattereri	Chiroptera	Vespertilionidae	2	16 (-3/+7)	15 (-5/+5)	8 (-5/+8)
myotis blythii	Chiroptera	Vespertilionidae	0	9 (-1/+5)	8 (-3/+4)	2 (0/+7)
hypsugo savii	Chiroptera	Vespertilionidae	1	15 (-6/+5)	9 (-6/+7)	1 (0/+14)
neoromicia capensis	Chiroptera	Vespertilionidae	4	23 (-5/+13)	18 (-4/+11)	12 (-4/+11)
hipposideros commersoni	Chiroptera	Hipposideridae	0	6 (-4/+4)	4 (-3/+4)	1 (0/+5)
miniopterus australis	Chiroptera	Vespertilionidae	0	10 (-5/+7)	6 (-3/+6)	2 (-1/+8)
rhabdomys pumilio	Rodentia	Muridae	0	31 (-18/+3)	15 (-10/+18)	2 (-1/+29)
molossus rufus	Chiroptera	Molossidae	1	12 (-8/+6)	4 (0/+12)	3 (-2/+8)
myotis riparius	Chiroptera	Vespertilionidae	0	9 (-5/+2)	4 (-1/+5)	2 (-2/+5)
rhinopoma hardwickii	Chiroptera	Rhinopomatidae	0	10 (-3/+9)	7 (-1/+5)	3 (-2/+7)
apodemus chevrieri	Rodentia	Muridae	1	23 (-7/+2)	18 (-5/+5)	9 (-5/+13)
apodemus draco	Rodentia	Muridae	0	16 (-2/+4)	15 (-9/+3)	2 (-1/+14)
ptenochirus jagori	Chiroptera	Pteropodidae	0	13 (-6/+4)	7 (-1/+6)	2 (-1/+9)
carollia brevicauda	Chiroptera	Phyllostomidae	0	6 (-1/+4)	6 (-4/+1)	0 (0/+6)
myotis horsfieldii	Chiroptera	Vespertilionidae	2	23 (-11/+12)	15 (-5/+15)	5 (-2/+18)
eptesicus regulus	Chiroptera	Vespertilionidae	0	8 (-3/+5)	6 (-3/+4)	2 (-2/+6)
myotis macropus	Chiroptera	Vespertilionidae	1	11 (-8/+7)	4 (-2/+9)	1 (0/+10)
pteropus giganteus	Chiroptera	Pteropodidae	1	12 (-4/+3)	10 (-6/+5)	2 (0/+10)
rhizomys sinensis	Rodentia	Spalacidae	0	10 (-5/+4)	7 (-3/+5)	2 (-2/+7)
anoura geoffroyi	Chiroptera	Phyllostomidae	0	7 (-2/+9)	7 (-6/+8)	0 (0/+7)
lonchorhina aurita	Chiroptera	Phyllostomidae	0	7 (-5/+5)	5 (-4/+3)	0 (0/+7)
mesophylla macconnelli	Chiroptera	Phyllostomidae	0	10 (-4/+6)	8 (-5/+4)	0 (0/+10)
myotis nigricans	Chiroptera	Vespertilionidae	0	7 (-4/+5)	5 (-3/+3)	1 (-1/+6)
scotophilus kuhlii	Chiroptera	Vespertilionidae	9	48 (-23/+23)	29 (-12/+34)	12 (-2/+35)
myotis ikonnikovi	Chiroptera	Vespertilionidae	1	11 (-8/+8)	3 (-2/+11)	1 (0/+9)
hipposideros bicolor	Chiroptera	Hipposideridae	0	11 (-3/+6)	8 (-6/+5)	2 (0/+9)
myotis dasycneme	Chiroptera	Vespertilionidae	1	10 (-7/+7)	5 (-3/+9)	1 (0/+9)
myotis volans	Chiroptera	Vespertilionidae	0	11 (-7/+0)	6 (-4/+5)	1 (0/+9)
scotophilus heathii	Chiroptera	Vespertilionidae	1	15 (-10/+5)	7 (-3/+11)	1 (0/+13)
rhinolophus pusillus	Chiroptera	Rhinolophidae	2	16 (-5/+21)	12 (-4/+14)	4 (-1/+12)
pteropus lylei	Chiroptera	Pteropodidae	1	12 (-3/+5)	9 (-3/+5)	3 (-2/+9)
crocidura attenuata	Eulipotyphla	Soricidae	0	13 (-2/+3)	11 (-6/+4)	4 (-3/+8)
rhinolophus monoceros	Chiroptera	Rhinolophidae	1	15 (-10/+8)	10 (-8/+7)	1 (0/+14)
hipposideros larvatus	Chiroptera	Hipposideridae	2	17 (-9/+7)	11 (-6/+10)	5 (-1/+11)
rhinolophus creaghi	Chiroptera	Rhinolophidae	0	5 (-3/+2)	3 (-1/+3)	2 (-2/+3)
hipposideros armiger	Chiroptera	Hipposideridae	1	12 (-7/+9)	5 (-2/+12)	1 (0/+11)
taphozous melanopogon	Chiroptera	Emballonuridae	1	14 (-9/+8)	7 (-4/+10)	2 (-1/+12)
miniopterus fuliginosus	Chiroptera	Vespertilionidae	7	40 (-14/+24)	27 (-6/+25)	13 (-4/+25)
miniopterus fuscus	Chiroptera	Vespertilionidae	0	5 (-3/+8)	3 (-1/+8)	1 (-1/+4)
nyctalus velutinus	Chiroptera	Vespertilionidae	1	14 (-5/+7)	9 (-3/+7)	3 (-2/+10)
myotis macrodactylus	Chiroptera	Vespertilionidae	1	11 (-8/+7)	4 (-1/+11)	1 (0/+10)
murina leucogaster	Chiroptera	Vespertilionidae	1	14 (-9/+7)	7 (-5/+10)	1 (0/+12)
aselliscus stoliczkanus	Chiroptera	Hipposideridae	1	13 (-7/+7)	10 (-8/+6)	1 (0/+12)
hipposideros pratti	Chiroptera	Hipposideridae	2	20 (-7/+4)	15 (-5/+6)	5 (-1/+14)
rhinolophus pearsonii	Chiroptera	Rhinolophidae	2	18 (-6/+12)	14 (-7/+8)	4 (-1/+14)
rhinolophus rex	Chiroptera	Rhinolophidae	2	18 (-10/+20)	9 (-3/+17)	5 (-2/+12)
sturnira erythromos	Chiroptera	Phyllostomidae	0	7 (-1/+3)	7 (-4/+1)	1 (-1/+6)
rhinolophus cornutus	Chiroptera	Rhinolophidae	1	11 (-8/+12)	5 (-3/+11)	1 (0/+10)
pteropus rufus	Chiroptera	Pteropodidae	1	12 (-6/+3)	6 (-4/+7)	1 (0/+11)
rhinolophus macrotis	Chiroptera	Rhinolophidae	2	17 (-7/+16)	13 (-4/+8)	4 (-1/+12)
myotis ricketti	Chiroptera	Vespertilionidae	2	20 (-8/+6)	14 (-7/+8)	4 (-1/+16)
melogale moschata	Carnivora	Mustelidae	2	23 (-6/+10)	19 (-10/+7)	6 (-2/+17)
carollia sowelli	Chiroptera	Phyllostomidae	0	8 (-5/+4)	4 (-1/+4)	1 (0/+7)
miniopterus minor	Chiroptera	Vespertilionidae	1	11 (-9/+6)	6 (-5/+9)	1 (0/+9)
miniopterus inflatus	Chiroptera	Vespertilionidae	0	7 (-2/+5)	6 (-3/+5)	2 (-1/+5)
myotis davidii	Chiroptera	Vespertilionidae	1	10 (-5/+8)	7 (-5/+9)	1 (0/+9)
myotis formosus	Chiroptera	Vespertilionidae	1	9 (-2/+9)	8 (-3/+7)	1 (0/+8)
allactaga sibirica	Rodentia	Dipodoidea	0	13 (-3/+7)	11 (-6/+6)	1 (-1/+11)
chaerephon pumilus	Chiroptera	Molossidae	1	12 (-6/+4)	6 (-2/+8)	2 (-1/+9)
urocyon littoralis	Carnivora	Canidae	1	21 (-8/+6)	16 (-12/+9)	3 (-1/+17)
pipistrellus pygmaeus	Chiroptera	Vespertilionidae	1	11 (-6/+8)	7 (-3/+9)	1 (0/+10)
niviventer confucianus	Rodentia	Muridae	0	14 (-4/+8)	13 (-6/+5)	2 (-1/+12)
hipposideros abae	Chiroptera	Hipposideridae	1	15 (-5/+5)	12 (-4/+4)	4 (-3/+10)
scotophilus leucogaster	Chiroptera	Vespertilionidae	0	8 (-2/+5)	8 (-4/+4)	1 (0/+7)
apodemus ilex	Rodentia	Muridae	0	16 (-6/+2)	12 (-7/+5)	1 (-1/+15)
mops condylurus	Chiroptera	Molossidae	1	13 (-6/+7)	7 (-5/+11)	1 (0/+11)
otomops martiensseni	Chiroptera	Molossidae	1	12 (-5/+4)	7 (-6/+8)	1 (0/+11)
chalinolobus gouldii	Chiroptera	Vespertilionidae	0	8 (-3/+5)	5 (-3/+6)	1 (-1/+7)
miniopterus pusillus	Chiroptera	Vespertilionidae	2	18 (-4/+5)	16 (-8/+3)	3 (-1/+15)
myotis siligorensis	Chiroptera	Vespertilionidae	1	12 (-5/+8)	8 (-6/+7)	1 (0/+11)
pipistrellus coromandra	Chiroptera	Vespertilionidae	1	17 (-9/+5)	13 (-9/+8)	4 (-2/+13)
scotophilus dinganii	Chiroptera	Vespertilionidae	1	14 (-7/+3)	8 (-4/+7)	2 (-1/+12)
scotophilus nux	Chiroptera	Vespertilionidae	0	7 (-1/+7)	6 (-3/+6)	2 (-2/+4)
tylonycteris pachypus	Chiroptera	Vespertilionidae	5	22 (-9/+19)	15 (-6/+18)	6 (0/+15)
eothenomys miletus	Rodentia	Cricetidae	0	15 (-3/+1)	13 (-5/+2)	3 (-2/+12)
meriones meridianus	Rodentia	Muridae	0	18 (-7/+3)	12 (-6/+7)	1 (0/+16)
hipposideros cineraceus	Chiroptera	Hipposideridae	1	16 (-9/+8)	10 (-7/+7)	3 (-2/+13)
cardioderma cor	Chiroptera	Megadermatidae	0	8 (-2/+3)	6 (-2/+4)	3 (-1/+5)
mustela kathiah	Rodentia	Mustelidae	0	8 (-4/+4)	5 (-2/+5)	3 (-2/+5)
miniopterus natalensis	Chiroptera	Vespertilionidae	1	14 (-6/+3)	8 (-2/+8)	2 (-1/+11)
pipistrellus hesperidus	Chiroptera	Vespertilionidae	2	14 (-3/+10)	12 (-9/+5)	2 (0/+11)
cynopterus horsfieldii	Chiroptera	Pteropodidae	0	8 (-5/+3)	4 (-4/+4)	0 (0/+8)
hipposideros caffer	Chiroptera	Hipposideridae	3	21 (-7/+11)	14 (-4/+14)	6 (-2/+15)
rhinolophus capensis	Chiroptera	Rhinolophidae	1	9 (-4/+6)	6 (-4/+5)	1 (0/+8)
dyacopterus spadiceus	Chiroptera	Pteropodinae	0	9 (-5/+3)	4 (-1/+6)	2 (-1/+6)
triaenops persicus	Chiroptera	Rhinonycteridae	0	11 (-2/+3)	9 (-2/+2)	3 (-2/+7)
hipposideros pomona	Chiroptera	Hipposideridae	2	21 (-7/+3)	16 (-9/+6)	4 (-1/+17)
rhinolophus mehelyi	Chiroptera	Rhinolophidae	0	8 (-3/+4)	5 (-2/+6)	1 (-1/+7)
ia io	Chiroptera	Vespertilionidae	1	11 (-6/+6)	5 (-2/+9)	2 (-1/+9)
epomophorus gambianus	Chiroptera	Pteropodidae	0	8 (-1/+6)	8 (-4/+2)	3 (-2/+5)
megaerops kusnotoi	Chiroptera	Pteropodidae	1	13 (-6/+10)	7 (-5/+13)	2 (-1/+11)
nyctalus plancyi	Chiroptera	Vespertilionidae	0	8 (-2/+9)	7 (-3/+5)	3 (-2/+5)
myotis punicus	Chiroptera	Vespertilionidae	1	9 (-5/+6)	5 (-3/+7)	2 (-1/+6)
myotis pequinius	Chiroptera	Vespertilionidae	1	12 (-7/+6)	8 (-6/+7)	1 (0/+10)
mus bufo	Rodentia	Muridae	0	15 (-2/+17)	13 (-8/+17)	2 (-2/+13)
cynomops planirostris	Chiroptera	Molossidae	0	7 (-4/+2)	3 (-3/+5)	0 (0/+7)
myotis oxygnathus	Chiroptera	Vespertilionidae	1	11 (-3/+8)	8 (-4/+5)	3 (-2/+8)
niviventer eha	Rodentia	Muridae	0	17 (-4/+5)	13 (-4/+5)	6 (-4/+10)
rhinolophus stheno	Chiroptera	Rhinolophidae	0	8 (-3/+4)	6 (-5/+4)	1 (-1/+7)
miniopterus magnater	Chiroptera	Vespertilionidae	2	18 (-7/+8)	14 (-6/+7)	4 (-2/+14)
miniopterus africanus	Chiroptera	Vespertilionidae	0	8 (-3/+3)	6 (-4/+4)	1 (-1/+7)
myodes glareolus	Rodentia	Cricetidae	1	17 (-2/+8)	15 (-7/+4)	2 (-1/+15)
mops midas	Chiroptera	Molossidae	1	11 (-6/+7)	6 (-3/+10)	1 (0/+9)
neovison vison	Carnivora	Mustelidae	3	24 (-10/+5)	19 (-8/+7)	7 (-4/+17)
myotis fimbriatus	Chiroptera	Vespertilionidae	1	14 (-7/+7)	7 (-5/+10)	2 (-1/+12)
bandicota indica	Rodentia	Muridae	0	15 (-2/+14)	13 (-5/+16)	2 (0/+13)
hipposideros ruber	Chiroptera	Hipposideridae	1	13 (-4/+5)	9 (0/+6)	3 (-1/+10)
rhinolophus thomasi	Chiroptera	Rhinolophidae	1	15 (-8/+7)	10 (-7/+8)	1 (0/+14)
chaerephon plicatus	Chiroptera	Molossidae	1	13 (-5/+4)	8 (-3/+5)	4 (-2/+8)
eptesicus isabellinus	Chiroptera	Vespertilionidae	1	19 (-8/+10)	11 (-7/+11)	3 (-2/+17)
rattus nitidus	Rodentia	Muridae	0	17 (-6/+2)	12 (-2/+6)	3 (-2/+12)
rhinolophus blasii	Chiroptera	Rhinolophidae	2	21 (-7/+10)	16 (-5/+9)	8 (-3/+13)
rhinolophus landeri	Chiroptera	Rhinolophidae	0	10 (-2/+2)	9 (-4/+2)	2 (-1/+8)
rhinolophus simulator	Chiroptera	Rhinolophidae	1	12 (-4/+4)	9 (-4/+3)	1 (0/+11)
myotis flavus	Chiroptera	Vespertilionidae	1	10 (-5/+4)	6 (-2/+6)	1 (0/+9)
myotis petax	Chiroptera	Vespertilionidae	1	12 (-8/+9)	6 (-3/+8)	1 (0/+11)
tylonycteris robustula	Chiroptera	Vespertilionidae	1	14 (-5/+7)	10 (-6/+8)	1 (0/+11)
myodes rufocanus	Rodentia	Cricetidae	0	16 (-3/+6)	15 (-11/+3)	2 (-1/+14)
myodes rutilus	Rodentia	Cricetidae	0	14 (-2/+4)	13 (-7/+1)	2 (-1/+12)
triaenops afer	Chiroptera	Rhinonycteridae	2	13 (-4/+9)	10 (-2/+6)	7 (-4/+6)
chaerephon leucogaster	Chiroptera	Molossidae	1	13 (-8/+5)	6 (-4/+10)	1 (0/+10)
vulpes ferrilata	Carnivora	Canidae	0	0 (0/+1)	0 (0/+0)	0 (0/+0)
neoromicia nanus	Chiroptera	Vespertilionidae	1	14 (-8/+2)	9 (-5/+6)	1 (0/+13)
hipposideros gigas	Chiroptera	Hipposideridae	1	13 (-6/+5)	9 (-4/+7)	2 (-1/+11)
myotis longipes	Chiroptera	Vespertilionidae	0	5 (-1/+3)	4 (-3/+3)	1 (-1/+4)
rhinolophus shameli	Chiroptera	Rhinolophidae	1	11 (-3/+11)	9 (-6/+8)	2 (-1/+9)
kerivoula titania	Chiroptera	Vespertilionidae	0	7 (-2/+4)	6 (-3/+4)	1 (0/+6)
rusa unicolor	Artiodactyla	Cervidae	2	26 (-8/+11)	22 (-11/+10)	8 (-5/+18)
cynomops abrasus	Chiroptera	Molossidae	0	8 (-5/+2)	4 (-2/+5)	0 (0/+7)
erinaceus amurensis	Eulipotyphla	Erinaceidae	1	18 (-4/+5)	15 (-8/+5)	4 (-2/+14)
hypsugo pulveratus	Chiroptera	Vespertilionidae	1	12 (-5/+4)	8 (-6/+7)	1 (0/+11)
rhinolophus coelophyllus	Chiroptera	Rhinolophidae	0	10 (-6/+1)	5 (-3/+5)	2 (-2/+8)
Predicted number of coronaviruses (1 or more, species or strain) per non-human mammalian species. Values in bracket represent +/- SD from ensemble mean.
