# Supplementary material for: Predicting mammalian hosts in which novel coronaviruses can be generated
Source: Nat Commun. 2021 Feb 16;12:780. doi: 10.1038/s41467-021-21034-5 (PMC7887240; doi:10.1038/s41467-021-21034-5)
Supplement: Supplementary file 7 — Supplementary Data 4 [file 41467_2021_21034_MOESM7_ESM.csv]

Mammal	Order	Family	No. observed CoVs	No. observed CoV subgenera	No. observed CoV genera	No. predicted CoVs (cut-off>0.5)	No. predicted CoV subgenera (cut-off>0.5)	No. predicted CoV genera (cut-off>0.5)	No. predicted CoVs (cut-off>0.75)	No. predicted CoV subgenera (cut-off>0.75)	No. predicted CoV genera (cut-off>0.75)	No. predicted CoVs (cut-off>=0.9821)	No. predicted CoV subgenera (cut-off>=0.9821)	No. predicted CoV genera (cut-off>=0.9821)	label
equus asinus	Artiodactyla & Perissodactyla	Equidae	2	2	1	21(-6/+4)	10(-1/+0)	4(0/+0)	17(-8/+8)	10(-4/+0)	4(-1/+0)	6(-2/+14)	4(-1/+6)	2(0/+2)	E. asinus
equus caballus	Artiodactyla & Perissodactyla	Equidae	2	1	1	22(-7/+14)	11(-4/+1)	4(-1/+0)	18(-10/+11)	9(-5/+3)	4(-2/+0)	5(-1/+17)	3(-1/+8)	1(0/+3)	E. caballus
sus scrofa	Artiodactyla & Perissodactyla	Suidae	26	7	4	122(-40/+55)	20(-2/+0)	5(0/+0)	96(-39/+61)	20(-4/+0)	5(0/+0)	38(-10/+83)	13(-4/+7)	5(0/+0)	S. scrofa
camelus dromedarius	Artiodactyla & Perissodactyla	Camelidae	6	4	2	45(-19/+19)	13(-3/+3)	4(0/+0)	30(-14/+26)	10(-2/+5)	4(0/+0)	12(-4/+33)	6(-1/+7)	3(-1/+1)	C. dromedar
lama glama	Artiodactyla & Perissodactyla	Camelidae	1	1	1	18(-5/+5)	10(0/+1)	4(0/+0)	16(-9/+4)	10(-4/+0)	4(-1/+0)	3(-1/+15)	2(0/+8)	1(0/+3)	L. glama
odocoileus hemionus	Artiodactyla & Perissodactyla	Cervidae	1	1	1	19(-10/+4)	10(-5/+2)	4(-1/+0)	13(-7/+8)	6(-1/+5)	3(0/+1)	2(0/+16)	1(0/+9)	1(0/+3)	O. hemionus
odocoileus virginianus	Artiodactyla & Perissodactyla	Cervidae	1	1	1	15(-3/+4)	8(-1/+2)	4(-1/+0)	15(-8/+2)	8(-4/+1)	4(-1/+0)	4(-1/+11)	2(0/+6)	2(0/+2)	O. virginia
hydropotes inermis	Artiodactyla & Perissodactyla	Cervidae	1	1	1	19(-8/+1)	10(-3/+1)	4(-1/+0)	14(-9/+5)	8(-5/+2)	3(-1/+1)	3(-1/+16)	1(0/+9)	1(0/+3)	H. inermis
giraffa camelopardalis	Artiodactyla & Perissodactyla	Giraffidae	3	1	1	27(-6/+13)	11(-2/+1)	4(0/+0)	24(-12/+11)	11(-6/+0)	4(-2/+0)	10(-2/+17)	3(-1/+8)	2(0/+2)	G. camelopa
bison bonasus	Artiodactyla & Perissodactyla	Bovidae	1	1	1	16(-4/+11)	9(-2/+2)	4(-1/+0)	14(-7/+6)	8(-2/+1)	4(-2/+0)	3(-2/+13)	2(-1/+7)	1(0/+3)	B. bonasus
puma yagouaroundi	Carnivora	Felidae	1	1	1	11(-5/+24)	7(-4/+2)	4(-1/+0)	9(-8/+14)	5(-4/+4)	4(-3/+0)	1(0/+10)	1(0/+6)	1(0/+3)	P. yagouaro
canis lupus	Carnivora	Canidae	1	1	1	12(-5/+5)	6(-1/+3)	4(0/+0)	8(-5/+7)	5(-3/+3)	4(-3/+0)	1(0/+11)	1(0/+5)	1(0/+3)	C. lupus
canis latrans	Carnivora	Canidae	1	1	1	11(-6/+3)	7(-3/+0)	4(-1/+0)	7(-5/+6)	5(-4/+2)	4(-3/+0)	1(0/+10)	1(0/+6)	1(0/+3)	C. latrans
canis familiaris	Carnivora	Canidae	5	3	2	44(-23/+12)	13(-2/+2)	4(0/+0)	24(-11/+21)	12(-5/+1)	4(-1/+0)	12(-5/+31)	6(-3/+7)	3(-1/+1)	C. familiar
vulpes vulpes	Carnivora	Canidae	1	1	1	16(-6/+4)	10(-2/+1)	4(-1/+0)	13(-7/+6)	9(-5/+2)	4(-2/+0)	1(0/+15)	1(0/+9)	1(0/+3)	V. vulpes
ursus americanus	Carnivora	Ursidae	1	1	1	15(-7/+7)	10(-4/+2)	4(0/+0)	9(-4/+9)	6(-2/+5)	4(-2/+0)	3(-2/+11)	3(-2/+6)	2(-1/+2)	U. american
ursus arctos	Carnivora	Ursidae	1	1	1	20(-8/+4)	12(-4/+1)	4(0/+0)	15(-9/+7)	9(-4/+4)	4(-1/+0)	1(0/+18)	1(0/+10)	1(0/+3)	U. arctos
ailuropoda melanoleuca	Carnivora	Ursidae	1	1	1	18(-5/+3)	10(-3/+2)	4(-1/+0)	14(-5/+6)	8(-2/+3)	4(-2/+0)	5(-3/+12)	5(-3/+5)	2(0/+2)	A. melanole
mustela putorius	Carnivora	Mustelidae	4	2	2	26(-5/+6)	12(-1/+1)	4(0/+0)	23(-9/+4)	12(-3/+1)	4(0/+0)	8(-2/+18)	5(-2/+7)	3(-1/+1)	M. putorius
paguma larvata	Carnivora	Viverridae	1	1	1	16(-6/+8)	9(-3/+0)	4(0/+0)	13(-4/+4)	7(-2/+2)	4(0/+0)	6(-3/+10)	4(-2/+5)	3(-1/+1)	P. larvata
crocuta crocuta	Carnivora	Hyaenidae	2	2	1	13(-4/+14)	7(-2/+3)	4(0/+0)	10(-5/+8)	5(-1/+4)	4(-1/+0)	3(-1/+9)	3(-1/+3)	2(-1/+2)	C. crocuta
felis silvestris	Carnivora	Felidae	1	1	1	15(-8/+10)	9(-4/+2)	4(0/+0)	10(-8/+8)	6(-4/+5)	4(-2/+0)	2(-1/+13)	2(-1/+7)	2(-1/+2)	F. silvestr
felis catus	Carnivora	Felidae	22	3	2	66(-22/+43)	14(-3/+4)	4(0/+1)	49(-16/+32)	13(-5/+2)	4(0/+0)	25(-3/+40)	5(-2/+9)	3(-1/+1)	F. catus
panthera leo	Carnivora	Felidae	1	1	1	11(-6/+6)	8(-5/+1)	4(-1/+0)	9(-8/+3)	6(-5/+3)	4(-3/+0)	1(0/+10)	1(0/+7)	1(0/+3)	P. leo
panthera tigris	Carnivora	Felidae	1	1	1	12(-6/+21)	6(-3/+2)	4(-1/+0)	11(-7/+2)	6(-3/+1)	4(-1/+0)	2(-1/+10)	2(-1/+4)	2(-1/+2)	P. tigris
molossus currentium	Chiroptera	Molossidae	0	0	0	8(-2/+4)	6(-1/+2)	3(0/+0)	7(-6/+5)	5(-4/+3)	3(-2/+0)	1(-1/+7)	1(-1/+5)	1(-1/+2)	M. currenti
eptesicus japonensis	Chiroptera	Vespertilionidae	1	1	1	12(-6/+7)	9(-5/+4)	4(-1/+0)	7(-4/+11)	5(-3/+8)	3(-1/+1)	1(0/+11)	1(0/+8)	1(0/+3)	E. japonens
epomophorus labiatus	Chiroptera	Pteropodidae	0	0	0	11(-2/+3)	9(-1/+0)	3(0/+0)	10(-5/+3)	8(-3/+1)	3(0/+0)	1(0/+10)	1(0/+8)	1(0/+2)	E. labiatus
hypsugo alaschanicus	Chiroptera	Vespertilionidae	1	1	1	11(-7/+8)	7(-4/+7)	4(-2/+0)	5(-3/+9)	4(-2/+6)	3(-1/+1)	1(0/+10)	1(0/+6)	1(0/+3)	H. alaschan
mormopterus jugularis	Chiroptera	Molossidae	1	1	1	11(-7/+6)	8(-4/+4)	4(-1/+0)	4(-2/+11)	4(-2/+7)	3(-1/+1)	1(0/+9)	1(0/+7)	1(0/+3)	M. jugulari
lichonycteris obscura	Chiroptera	Phyllostomidae	0	0	0	5(-1/+8)	5(-1/+4)	3(0/+0)	4(-3/+6)	4(-3/+5)	3(-2/+0)	0(0/+5)	0(0/+5)	0(0/+3)	L. obscura
falsistrellus mackenziei	Chiroptera	Vespertilionidae	0	0	0	9(-5/+3)	7(-3/+1)	3(0/+0)	4(-2/+7)	4(-2/+4)	3(-1/+0)	1(-1/+8)	1(-1/+6)	1(-1/+2)	F. mackenzi
triaenops menamena	Chiroptera	Rhinonycteridae	1	1	1	10(-4/+7)	7(-2/+5)	4(-1/+0)	7(-5/+6)	6(-4/+2)	3(-1/+1)	1(0/+9)	1(0/+6)	1(0/+3)	T. menamena
hipposideros lekaguli	Chiroptera	Hipposideridae	1	1	1	12(-8/+11)	10(-6/+5)	4(-1/+0)	6(-3/+12)	5(-2/+8)	3(0/+1)	2(-1/+9)	2(-1/+7)	2(-1/+2)	H. lekaguli
hipposideros vittatus	Chiroptera	Hipposideridae	1	1	1	14(-4/+4)	10(-4/+3)	4(0/+0)	11(-2/+3)	7(-1/+3)	4(0/+0)	4(-3/+10)	4(-3/+6)	3(-2/+1)	H. vittatus
taphozous perforatus	Chiroptera	Emballonuridae	2	2	2	17(-6/+5)	12(-5/+2)	4(0/+0)	11(-4/+10)	7(-2/+7)	4(-1/+0)	4(-2/+12)	4(-2/+7)	3(-1/+1)	T. perforat
hipposideros cf. ruber	Chiroptera	Hipposideridae	2	2	2	15(-4/+11)	9(-2/+6)	4(0/+0)	13(-5/+6)	9(-2/+4)	4(0/+0)	3(0/+12)	3(0/+6)	3(0/+1)	H. cf.
cynopterus sphinx	Chiroptera	Pteropodidae	3	3	3	20(-6/+11)	12(-2/+1)	4(0/+0)	16(-6/+6)	11(-3/+1)	4(0/+0)	8(-4/+10)	6(-3/+5)	4(-1/+0)	C. sphinx
pteropus alecto	Chiroptera	Pteropodidae	1	1	1	12(-4/+3)	10(-3/+0)	4(0/+0)	8(-4/+5)	7(-3/+3)	4(0/+0)	1(0/+11)	1(0/+9)	1(0/+3)	P. alecto
rousettus aegyptiacus	Chiroptera	Pteropodidae	4	3	3	21(-7/+9)	13(-3/+1)	4(0/+0)	17(-8/+7)	11(-5/+3)	4(0/+0)	5(-1/+14)	4(-1/+9)	4(-1/+0)	R. aegyptia
erinaceus europaeus	Eulipotyphla	Erinaceidae	3	2	1	21(-3/+5)	9(-1/+2)	4(0/+0)	20(-10/+4)	9(-2/+1)	4(0/+0)	7(-3/+14)	4(-1/+5)	3(-1/+1)	E. europaeu
suncus murinus	Eulipotyphla	Soricidae	0	0	0	17(-6/+5)	10(-2/+1)	3(0/+0)	14(-8/+5)	10(-5/+0)	3(-1/+0)	3(-1/+14)	2(0/+8)	2(0/+1)	S. murinus
chlorocebus aethiops	Primates	Cercopithecidae	1	1	1	47(-34/+3)	12(-5/+0)	4(0/+0)	23(-14/+25)	8(-2/+4)	4(0/+0)	4(-2/+42)	3(-1/+8)	3(-1/+1)	C. aethiops
macaca mulatta	Primates	Cercopithecidae	0	0	0	15(-4/+3)	8(-1/+2)	3(0/+0)	15(-7/+1)	8(-1/+1)	3(0/+0)	5(-4/+10)	5(-4/+3)	3(-2/+0)	M. mulatta
pan troglodytes	Primates	Hominidae	1	1	1	52(-25/+4)	12(-2/+1)	4(0/+0)	48(-40/+6)	12(-7/+1)	4(-1/+0)	3(-2/+49)	2(-1/+10)	1(0/+3)	P. troglody
lasiopodomys gregalis	Rodentia	Cricetidae	0	0	0	17(-6/+7)	9(-1/+2)	3(0/+0)	13(-8/+5)	8(-4/+1)	3(-1/+0)	3(-3/+14)	3(-3/+6)	2(-2/+1)	L. gregalis
mus caroli	Rodentia	Muridae	0	0	0	27(-1/+2)	7(0/+1)	3(0/+0)	27(-21/+1)	7(-2/+0)	3(-1/+0)	3(-2/+24)	3(-2/+4)	2(-1/+1)	M. caroli
mus cervicolor	Rodentia	Muridae	1	1	1	30(-17/+7)	9(-1/+1)	4(0/+0)	18(-9/+14)	8(-1/+2)	4(0/+0)	4(-3/+25)	3(-2/+6)	2(-1/+2)	M. cervicol
rattus rattus	Rodentia	Muridae	0	0	0	15(-1/+3)	9(0/+1)	3(0/+0)	14(-5/+3)	9(-1/+1)	3(0/+0)	6(-5/+9)	6(-5/+3)	3(-2/+0)	R. rattus
apodemus sylvaticus	Rodentia	Muridae	0	0	0	30(-17/+7)	9(-2/+2)	3(0/+0)	14(-7/+18)	7(-2/+2)	3(0/+0)	4(-3/+13)	4(-3/+5)	3(-2/+0)	A. sylvatic
Observed and predicted number of coronaviruses for 50 mammalian species (as presented in Figure 2), excluding humans and lab rodents. Values in bracket represent +/- SD from ensemble mean.
