# Supplementary material for: Predicting mammalian hosts in which novel coronaviruses can be generated
Source: Nat Commun. 2021 Feb 16;12:780. doi: 10.1038/s41467-021-21034-5 (PMC7887240; doi:10.1038/s41467-021-21034-5)
Supplement: Supplementary file 8 — Supplementary Data 5 [file 41467_2021_21034_MOESM8_ESM.csv]

Coronavirus	Genus	Subgenus	Observed	Prediction	Prediction_SD	NCBITaxid	EID2id
hipposideros bat coronavirus hku10	Alpha	decacovirus	0	0.671068373	0.447382418	1241932	1241932
rousettus bat coronavirus hku10	Alpha	decacovirus	0	0.588280309	0.465775115	1241933	1241933
betacoronavirus england 1	Beta	merbecovirus	1	0.999998533	1.03E-05	1263720	1263720
alphacoronavirus sp.	Alpha	unclassified alphacoronavirus	0	0.958582046	0.197150168	1906673	1906673
betacoronavirus sp.	Beta	unclassified betacoronavirus	0	0.989996646	0.099999663	1928434	1928434
coronavirus accov-jc34	Alpha	unclassified alphacoronavirus	0	0.508498654	0.464251356	1964806	1964806
hedgehog coronavirus 1	Beta	merbecovirus	0	0.766946286	0.397424196	1965093	1965093
hypsugo bat coronavirus hku25	Unlcassified	unclassified coronavirinae	0	0.728068089	0.415978038	2020423	2020423
water deer coronavirus	Beta	embecovirus	0	0.771584269	0.38993564	2126133	2126133
bat alphacoronavirus	Alpha	unclassified alphacoronavirus	0	0.978880268	0.139804836	2419667	2419667
alphacoronavirus bat-cov/p.kuhlii/italy/206645-41/2011	Alpha	unclassified alphacoronavirus	0	0.621100884	0.460183972	2492656	2492656
yak coronavirus	Beta	embecovirus	0	0.874997651	0.313257708	2501420	2501420
tylonycteris bat coronavirus hku33	Alpha	unclassified alphacoronavirus	0	0.805026637	0.373985954	2586420	2586420
middle east respiratory syndrome-related coronavirus	Beta	merbecovirus	1	0.999996885	2.97E-05	1335626	25865473
coronavirus btrs-betacov/yn2018a	Beta	unclassified betacoronavirus	0	0.803650727	0.380892272	2591234	2591234
coronavirus btrs-betacov/yn2018b	Beta	unclassified betacoronavirus	0	0.738447284	0.421742643	2591235	2591235
coronavirus btrs-betacov/yn2018c	Beta	unclassified betacoronavirus	0	0.786471915	0.388580888	2591236	2591236
coronavirus btrs-betacov/yn2018d	Beta	unclassified betacoronavirus	0	0.739219628	0.421161845	2591237	2591237
coronavirus btrt-betacov/gx2018	Beta	unclassified betacoronavirus	0	0.740260451	0.417776109	2591238	2591238
bat coronavirus	Unlcassified	unclassified coronavirinae	0	0.989999788	0.099995017	1508220	26205126
bat sars-like coronavirus	Beta	sarbecovirus	0	0.979998588	0.140700773	1508227	26205254
bat sars-like coronavirus wiv1	Beta	sarbecovirus	0	0.851386217	0.343715403	1415852	26205296
human betacoronavirus 2c emc/2012	Beta	merbecovirus	1	0.999998533	1.03E-05	1235996	26205308
btrf-alphacov/hub2013	Alpha	unclassified alphacoronavirus	0	0.669138627	0.448018379	1503292	26316900
btvs-betacov/sc2013	Beta	unclassified betacoronavirus	0	0.885325558	0.300624979	1495253	26523888
btmf-alphacov/ah2011	Alpha	unclassified alphacoronavirus	0	0.734883468	0.417838306	1503278	26523890
btmf-alphacov/jx2012	Alpha	unclassified alphacoronavirus	0	0.745527808	0.413501516	1503288	26523910
btmr-alphacov/sax2011	Alpha	unclassified alphacoronavirus	0	0.552749814	0.470404211	1503289	26523912
btnv-alphacov/sc2013	Alpha	unclassified alphacoronavirus	0	0.722906849	0.412610596	1503291	26523916
btrf-alphacov/yn2012	Alpha	unclassified alphacoronavirus	0	0.774286838	0.393184583	1503293	26523918
btpa-betacov/gd2013	Beta	merbecovirus	0	0.846361629	0.332912942	1503295	26523922
btrf-betacov/heb2013	Beta	sarbecovirus	0	0.765675413	0.396325022	1503296	26523924
btrf-betacov/jl2012	Beta	sarbecovirus	0	0.758840208	0.395621032	1503299	26523930
btrf-betacov/sx2013	Beta	sarbecovirus	0	0.785031501	0.38746604	1503300	26523932
btrs-betacov/gx2013	Beta	sarbecovirus	0	0.783495513	0.394856303	1503301	26523934
btrs-betacov/hub2013	Beta	sarbecovirus	0	0.71460668	0.434697897	1503302	26523936
btrs-betacov/yn2013	Beta	sarbecovirus	0	0.791580502	0.388981372	1503303	26523938
bttp-betacov/gx2012	Beta	merbecovirus	0	0.877117103	0.308781282	1503304	26523940
bat hp-betacoronavirus/zhejiang2013	Beta	unclassified betacoronavirus	0	0.758128291	0.410531155	1541205	26611530
betacoronavirus erinaceus/vmc/deu/2012	Beta	merbecovirus	0	0.779007584	0.389496259	26611866	26611866
erinaceus hedgehog coronavirus hku31	Beta	merbecovirus	0	0.788078508	0.382278182	2664184	2664184
rousettus aegyptiacus bat coronavirus 229e-related	Alpha	duvinacovirus	0	0.730219348	0.412052854	2691585	2691585
miniopterus pusillus bat coronavirus hku8-related	Alpha	minunacovirus	0	0.566659407	0.460315449	2691587	2691587
miniopterus schreibersii bat coronavirus 1-related	Alpha	minunacovirus	0	0.681599192	0.447189378	2691588	2691588
tylonycteris pachypus bat coronavirus hku4-related	Beta	merbecovirus	0	0.825238888	0.352736575	2691589	2691589
pipistrellus abramus bat coronavirus hku5-related	Beta	merbecovirus	0	0.712902406	0.429086998	2691590	2691590
rhinolophus affinis bat coronavirus hku2-related	Alpha	rhinacovirus	0	0.519435079	0.480325886	2691595	2691595
hipposideros pomona bat coronavirus hku10-related	Alpha	decacovirus	0	0.654720451	0.454363527	2691597	2691597
hipposideros pomona bat coronavirus chb25	Alpha	decacovirus	0	0.730227856	0.419225315	2691598	2691598
severe acute respiratory syndrome coronavirus 2	Beta	sarbecovirus	1	0.989923615	0.099994531	2697049	2697049
229e-related bat coronavirus	Alpha	duvinacovirus	0	0.98999	0.099999009	1739614	27068173
pangolin coronavirus	Beta	unclassified betacoronavirus	0	0.913258623	0.263084761	2708335	2708335
bat coronavirus ratg13	Unlcassified	unclassified coronavirinae	0	0.849548314	0.340486228	2709072	2709072
camel alphacoronavirus	Alpha	duvinacovirus	0	0.801864575	0.378795436	1699095	27097314
camel coronavirus hku23	Alpha	unclassified alphacoronavirus	0	0.844264049	0.348655715	1699096	27097316
camel alphacoronavirus camel229e	Alpha	duvinacovirus	0	0.793764998	0.384007673	1895985	27097320
bottlenose dolphin coronavirus	Gamma	cegacovirus	0	0.979998527	0.140705083	2716128	2716128
rabbit coronavirus hku14	Beta	unclassified betacoronavirus	0	0.839340208	0.345844035	1160968	27190758
alpaca respiratory coronavirus	Alpha	duvinacovirus	0	0.8402808	0.3503088	1176035	27230636
human betacoronavirus 2c england-qatar/2012	Beta	merbecovirus	1	0.999998533	1.03E-05	1298362	27262446
bat sars-like coronavirus ynlf_31c	Beta	sarbecovirus	0	0.892847235	0.292734091	1699360	27401854
bat sars-like coronavirus ynlf_34c	Beta	sarbecovirus	0	0.892847235	0.292734091	1699361	27401856
european turkey coronavirus 080385d	Gamma	igacovirus	0	0.986057066	0.106903097	1763410	27450049
ferret coronavirus	Alpha	minacovirus	0	0.505334346	0.468189781	1264898	27512803
human betacoronavirus 2c jordan-n3/2012	Beta	merbecovirus	1	0.999998533	1.03E-05	1306931	27535685
sars-like coronavirus wiv16	Beta	unclassified betacoronavirus	0	0.872121187	0.31303666	1739625	27683122
rousettus bat coronavirus	Beta	nobecovirus	0	0.630349671	0.456017616	1892416	27724327
bat coronavirus rp/shaanxi2011	Beta	sarbecovirus	0	0.824500797	0.362756444	1283332	27740445
bat coronavirus cp/yunnan2011	Beta	sarbecovirus	0	0.85241201	0.342496364	1283333	27740447
bat sars-like coronavirus rs3367	Beta	sarbecovirus	0	0.887400456	0.293238053	1415834	27763569
rhinolophus affinis coronavirus	Beta	sarbecovirus	0	0.827656614	0.36309999	1487703	27785051
coronavirus neoromicia/pml-phe1/rsa/2011	Beta	merbecovirus	0	0.883957142	0.28989506	1368314	27808252
bat sars-like coronavirus rsshc014	Beta	sarbecovirus	0	0.887400456	0.293238053	1415851	27820609
dromedary camel coronavirus hku23	Beta	embecovirus	0	0.865938401	0.329118485	1479610	27858058
infectious bronchitis virus	Gamma	igacovirus	0	0.761936825	0.396813845	11120	3435950
bovine coronavirus	Beta	embecovirus	0	0.999996619	2.30E-05	11128	3435965
human coronavirus 229e	Alpha	duvinacovirus	1	0.980864356	0.132524636	11137	3435981
transmissible gastroenteritis virus	Alpha	tegacovirus	0	0.989971969	0.09999733	11149	3436000
canine coronavirus	Alpha	tegacovirus	0	0.970066152	0.170934628	11153	3436008
feline coronavirus	Alpha	tegacovirus	0	0.642403212	0.43569538	12663	3437794
porcine epidemic diarrhea virus	Alpha	pedacovirus	0	0.982659172	0.106864241	28295	3442103
human coronavirus oc43	Beta	embecovirus	1	0.999984195	0.000105257	31631	3447016
porcine hemagglutinating encephalomyelitis virus	Beta	embecovirus	0	0.842085006	0.337278034	42005	3463630
equine coronavirus	Beta	embecovirus	0	0.989766306	0.099985051	136187	3612168
human enteric coronavirus 4408	Beta	embecovirus	1	0.999998527	1.03E-05	166124	3639268
canine respiratory coronavirus	Beta	embecovirus	0	0.911582328	0.257548382	215681	3685105
sars coronavirus urbani	Beta	sarbecovirus	1	0.999998533	1.03E-05	228330	3696443
sars coronavirus hku-39849	Beta	sarbecovirus	1	0.999115918	0.006305781	228404	3696514
sars coronavirus cuhk-w1	Beta	sarbecovirus	1	0.999998533	1.03E-05	228415	3696524
sars coronavirus zj01	Beta	sarbecovirus	1	0.999998533	1.03E-05	230471	3698433
sars coronavirus hsr 1	Beta	sarbecovirus	1	0.999998533	1.03E-05	235088	3702382
sars coronavirus cuhk-ag01	Beta	sarbecovirus	1	0.999998533	1.03E-05	239241	3705931
sars coronavirus cuhk-ag02	Beta	sarbecovirus	1	0.999998533	1.03E-05	239242	3705932
sars coronavirus cuhk-ag03	Beta	sarbecovirus	1	0.999998533	1.03E-05	239243	3705933
sars coronavirus twh	Beta	sarbecovirus	1	0.999998533	1.03E-05	240549	3707165
sars coronavirus twj	Beta	sarbecovirus	1	0.999998533	1.03E-05	240550	3707166
sars coronavirus twk	Beta	sarbecovirus	1	0.999998533	1.03E-05	240551	3707167
sars coronavirus tws	Beta	sarbecovirus	1	0.999998533	1.03E-05	240552	3707168
sars coronavirus twy	Beta	sarbecovirus	1	0.999998533	1.03E-05	240553	3707169
sars coronavirus fra	Beta	sarbecovirus	1	0.999998533	1.03E-05	242743	3709034
sars coronavirus sod	Beta	sarbecovirus	1	0.999998533	1.03E-05	255194	3720422
sars coronavirus hc/sz/61/03	Beta	sarbecovirus	0	0.770269869	0.396570958	260069	3724806
human coronavirus nl63	Alpha	setracovirus	1	0.989998065	0.099999806	277944	3738341
sars coronavirus gz0401	Beta	sarbecovirus	1	0.986057066	0.106903097	281976	3741704
human coronavirus hku1	Beta	embecovirus	1	0.999998527	1.03E-05	290028	3748805
sars coronavirus cdc_200301157	Beta	sarbecovirus	1	0.999998533	1.03E-05	292360	3750914
sars coronavirus pc4-13	Beta	sarbecovirus	0	0.713515563	0.421885114	293934	3752347
sars coronavirus pc4-136	Beta	sarbecovirus	0	0.729324954	0.415818424	293935	3752348
sars coronavirus pc4-227	Beta	sarbecovirus	0	0.704253371	0.427763456	293936	3752349
sars coronavirus b039	Beta	sarbecovirus	0	0.727720614	0.41253508	299335	3757051
sars coronavirus a022	Beta	sarbecovirus	0	0.984374325	0.105503585	304858	3762098
sars coronavirus zj0301	Beta	sarbecovirus	1	0.999998533	1.03E-05	344702	3798750
bat sars cov rm1/2004	Beta	sarbecovirus	0	0.798985643	0.386063223	347536	3801299
bat sars cov rf1/2004	Beta	sarbecovirus	0	0.675979392	0.442551803	347537	3801300
sars coronavirus gdh-bjh01	Beta	sarbecovirus	1	0.999998533	1.03E-05	388737	3838387
bovine coronavirus isolate alpaca	Beta	embecovirus	0	0.890204588	0.297087576	404135	3852378
sambar deer coronavirus us/oh-wd388/1994	Beta	embecovirus	0	0.843238535	0.351094716	422132	3868343
sambar deer coronavirus us/oh-wd388-tc/1994	Beta	embecovirus	0	0.8502952	0.342120434	422133	3868344
white-tailed deer coronavirus us/oh-wd470/1994	Beta	embecovirus	0	0.722072746	0.426916761	422134	3868345
waterbuck coronavirus us/oh-wd358/1994	Beta	embecovirus	0	0.872881666	0.305216349	422135	3868346
waterbuck coronavirus us/oh-wd358-tc/1994	Beta	embecovirus	0	0.849746509	0.327679515	422137	3868347
sable antelope coronavirus us/oh1/2003	Beta	embecovirus	0	0.826281298	0.362776515	422138	3868348
giraffe coronavirus us/oh3/2003	Beta	embecovirus	0	0.848642819	0.341918893	422139	3868349
calf-giraffe coronavirus us/oh3/2006	Beta	embecovirus	0	0.844440026	0.344879965	422140	3868350
giraffe coronavirus us/oh3-tc/2006	Beta	embecovirus	0	0.837262387	0.349919081	422141	3868351
waterbuck coronavirus us/oh-wd358-gnc/1994	Beta	embecovirus	0	0.875325696	0.295488039	502096	3939857
human enteric coronavirus strain 4408	Beta	embecovirus	1	0.986057066	0.106903097	627439	4021577
sars coronavirus p2	Beta	sarbecovirus	1	0.999998533	1.03E-05	627442	4021579
sars coronavirus ma15	Beta	sarbecovirus	0	0.905838118	0.269683869	633137	4024494
sars coronavirus ma15 exon1	Beta	sarbecovirus	0	0.863786209	0.311448712	633140	4024497
alphacoronavirus 1	Alpha	tegacovirus	0	0.979933978	0.140696492	693997	4073256
rhinolophus bat coronavirus hku2	Alpha	rhinacovirus	0	0.924654625	0.24959126	693998	4073257
scotophilus bat coronavirus 512	Alpha	pedacovirus	0	0.885311619	0.29316595	693999	4073258
miniopterus bat coronavirus hku8	Alpha	minunacovirus	0	0.961676716	0.172851145	694001	4073260
betacoronavirus 1	Beta	embecovirus	1	0.999998909	8.88E-06	694003	4073262
murine coronavirus	Beta	embecovirus	0	0.959692803	0.181080521	694005	4073263
rousettus bat coronavirus hku9	Beta	nobecovirus	0	0.979537434	0.140704064	694006	4073264
tylonycteris bat coronavirus hku4	Beta	merbecovirus	0	0.877117103	0.308781282	694007	4073265
pipistrellus bat coronavirus hku5	Beta	merbecovirus	0	0.969897152	0.171430827	694008	4073266
severe acute respiratory syndrome-related coronavirus	Beta	sarbecovirus	1	0.999999085	7.69E-06	694009	4073267
avian coronavirus	Gamma	igacovirus	1	0.999997544	1.36E-05	694014	4073271
beluga whale coronavirus sw1	Gamma	cegacovirus	0	0.989998527	0.099999852	694015	4073272
sars coronavirus rs_672/2006	Beta	sarbecovirus	0	0.780730138	0.395991309	722424	4093181
ferret enteric coronavirus	Alpha	minacovirus	0	0.552895315	0.464590924	741336	4095623
ferret systemic coronavirus	Alpha	minacovirus	0	0.609298622	0.454886729	742314	4096504
mink coronavirus strain wd1127	Alpha	minacovirus	0	0.500002321	0.465718151	766791	4115341
bat coronavirus bm48-31/bgr/2008	Unlcassified	unclassified coronavirinae	0	0.800798466	0.381539251	864596	4165563
Predicted coronaviruses that could be found in humans. Minimum probability cut-off>0.5.
