# Supplementary material for: Predicting mammalian hosts in which novel coronaviruses can be generated
Source: Nat Commun. 2021 Feb 16;12:780. doi: 10.1038/s41467-021-21034-5 (PMC7887240; doi:10.1038/s41467-021-21034-5)
Supplement: Supplementary file 9 — Supplementary Data 6 [file 41467_2021_21034_MOESM9_ESM.csv]

Host	Order	Family	Observed_MERS_CoV_Host	MERS_CoV_Prediction	MERS_CoV_Prediction_SD	Observed_SARS_CoV_2_Host	SARS_CoV_2_Prediction	SARS_CoV_2_Prediction_SD
epomophorus labiatus	Chiroptera	Pteropodidae	0	0.891040871	0.275457234	0	0.898753058	0.274903193
lasiopodomys gregalis	Rodentia	Cricetidae	0	0.964804901	0.165861215	0	0.894746592	0.281057436
erinaceus europaeus	Eulipotyphla	Erinaceidae	0	0.989335622	0.100084817	0	0.929032455	0.226962981
suncus murinus	Eulipotyphla	Soricidae	0	0.95352399	0.185216532	0	0.742225546	0.390716816
cynopterus sphinx	Chiroptera	Pteropodidae	0	0.988992329	0.089580149	0	0.850875329	0.321202158
rousettus aegyptiacus	Chiroptera	Pteropodidae	0	0.928974423	0.253536769	0	0.829450594	0.345102244
rousettus leschenaultii	Chiroptera	Pteropodidae	0	0.829801455	0.343476798	0	0.726530113	0.396681172
megaderma lyra	Chiroptera	Megadermatidae	0	0.929530511	0.232895337	0	0.98477726	0.110235664
miniopterus schreibersii	Chiroptera	Vespertilionidae	0	0.994918728	0.035797767	0	0.712189328	0.421354792
chlorocebus aethiops	Primates	Cercopithecidae	0	0.930668452	0.230816979	0	0.955746664	0.174008958
macaca mulatta	Primates	Cercopithecidae	0	0.987215523	0.09329793	0	0.961005279	0.150687295
pan troglodytes	Primates	Hominidae	0	0.970838166	0.148931862	0	0.978761009	0.140675705
homo sapiens	Primates	Hominidae	1	0.999996885	2.97E-05	1	0.989923615	0.099994531
canis lupus familiaris	Carnivora	Canidae	0	0.991822658	0.069207723	1	0.99998757	0.000102369
vulpes vulpes	Carnivora	Canidae	0	0.916817347	0.242556183	0	0.959394176	0.19231885
ursus americanus	Carnivora	Ursidae	0	0.953084983	0.200697306	0	0.959003257	0.164981935
ursus arctos	Carnivora	Ursidae	0	0.976360848	0.143305934	0	0.943626638	0.222281312
ailuropoda melanoleuca	Carnivora	Ursidae	0	0.957684648	0.175951787	0	0.938318865	0.223323748
mustela putorius	Carnivora	Mustelidae	0	0.95503334	0.20009752	1	0.999705322	0.002090833
felis silvestris	Carnivora	Felidae	0	0.632250448	0.445484013	0	0.927185577	0.247586668
felis catus	Carnivora	Felidae	0	0.886976076	0.30436402	1	0.989997015	0.099999702
phoca vitulina	Carnivora	Phocidae	0	0.989293854	0.099989757	0	0.90612154	0.27343144
equus asinus	Perissodactyla	Equidae	1	0.989554837	0.100028631	0	0.918381149	0.270374056
equus caballus	Perissodactyla	Equidae	0	0.999939219	0.000536814	0	0.920098805	0.263084262
sus scrofa	Artiodactyla	Suidae	0	0.983975887	0.110582101	0	0.979992757	0.140704255
camelus dromedarius	Artiodactyla	Camelidae	1	0.989842776	0.099989091	0	0.914271934	0.243570761
lama glama	Artiodactyla	Camelidae	1	0.994143878	0.058015341	0	0.759206748	0.402923989
odocoileus hemionus	Artiodactyla	Cervidae	0	0.978245002	0.124997018	0	0.765201761	0.394992074
odocoileus virginianus	Artiodactyla	Cervidae	0	0.965813491	0.171308646	0	0.816122844	0.350350685
hydropotes inermis	Artiodactyla	Cervidae	0	0.977219619	0.138267617	0	0.892377446	0.281602598
giraffa camelopardalis	Artiodactyla	Giraffidae	0	0.965196157	0.173598507	0	0.744254547	0.403204863
bison bonasus	Artiodactyla	Bovidae	0	0.989735206	0.099986268	0	0.926722252	0.237311716
bos taurus	Artiodactyla	Bovidae	0	0.999820435	0.001405451	0	0.894705147	0.301108054
bos indicus	Artiodactyla	Bovidae	0	0.989944681	0.099995694	0	0.939910591	0.235928723
capra hircus	Artiodactyla	Bovidae	1	0.99976931	0.00222381	0	0.962951899	0.175309109
kobus ellipsiprymnus	Artiodactyla	Bovidae	0	0.916457421	0.264564957	0	0.600382792	0.462793912
manis javanica	Pholidota	Manidae	0	0.978195658	0.123899394	0	0.884711496	0.302758996
oryctolagus cuniculus	Lagomorpha	Leporidae	0	0.959599437	0.184555734	0	0.904612329	0.274813871
cricetulus griseus	Rodentia	Cricetidae	0	0.978781333	0.120555615	0	0.771970853	0.384244509
mus caroli	Rodentia	Muridae	0	0.968851821	0.148848543	0	0.881388751	0.300807043
mus musculus	Rodentia	Muridae	0	0.996385238	0.035682027	0	0.97063759	0.165066439
mus cervicolor	Rodentia	Muridae	0	0.987079964	0.10366036	0	0.814104649	0.364488198
rattus norvegicus	Rodentia	Muridae	0	0.954712101	0.186759768	0	0.999920682	0.000564468
rattus rattus	Rodentia	Muridae	0	0.996630786	0.017690558	0	0.960754226	0.171237497
apodemus sylvaticus	Rodentia	Muridae	0	0.93149386	0.236946139	0	0.953694061	0.199607335
cavia porcellus	Rodentia	Caviidae	0	0.989795793	0.087179763	0	0.90265979	0.276848533
microtus agrestis	Rodentia	Cricetidae	0	0.999166849	0.005595663	0	0.885964129	0.29596126
lama pacos	Artiodactyla	Camelidae	0	0.966068228	0.173731737	0	0.970240966	0.150783375
chinchilla lanigera	Rodentia	Chinchillidae	0	0.968109447	0.154027833	0	0.68971849	0.426816905
nyctereutes procyonoides	Carnivora	Canidae	0	0.984207906	0.100910871	0	0.989936587	0.099994449
rattus tanezumi	Rodentia	Muridae	0	0.984603626	0.102616716	0	0.925794616	0.236847526
hemitragus jemlahicus	Artiodactyla	Bovidae	0	0.999862397	0.000831395	0	0.970156804	0.141735232
hippotragus niger	Artiodactyla	Bovidae	0	0.968696075	0.125336579	0	0.754437343	0.390578174
apodemus agrarius	Rodentia	Muridae	0	0.983164929	0.118128534	0	0.970749834	0.140494173
sorex araneus	Eulipotyphla	Soricidae	0	0.998342939	0.010325287	0	0.785208862	0.396021979
microtus arvalis	Rodentia	Cricetidae	0	0.998838435	0.006209023	0	0.952044251	0.19154707
apodemus flavicollis	Rodentia	Muridae	0	0.951542553	0.199099938	0	0.930294857	0.247640499
nycteris thebaica	Chiroptera	Nycteridae	0	0.961091608	0.178954053	0	0.629328567	0.44679382
pipistrellus pipistrellus	Chiroptera	Vespertilionidae	0	0.999982917	7.33E-05	0	0.521904939	0.462220669
rhinolophus affinis	Chiroptera	Rhinolophidae	0	0.984352963	0.090851588	0	0.951542428	0.210962056
rhinolophus ferrumequinum	Chiroptera	Rhinolophidae	0	0.987444502	0.093847646	0	0.785181025	0.377087485
tragelaphus angasii	Artiodactyla	Bovidae	0	0.978305141	0.116430508	0	0.717793251	0.416459047
canis mesomelas	Carnivora	Canidae	0	0.951319336	0.208065574	0	0.982037185	0.113572372
rattus flavipectus	Rodentia	Muridae	0	0.910435529	0.262136834	0	0.623079715	0.462712035
rattus losea	Rodentia	Muridae	0	0.979692339	0.113250365	0	0.927736283	0.239874341
paradoxurus hermaphroditus	Carnivora	Viverridae	0	0.991216382	0.061384046	0	0.98984045	0.099992761
rattus argentiventer	Rodentia	Muridae	0	0.899738563	0.258424122	0	0.58254431	0.448154332
niviventer niviventer	Rodentia	Muridae	0	0.955846458	0.193515475	0	0.938890687	0.222334434
rhinolophus sinicus	Chiroptera	Rhinolophidae	0	0.862823046	0.316935676	0	0.816238203	0.358723791
bubalus bubalis	Artiodactyla	Bovidae	0	0.999921497	0.000525882	0	0.833830709	0.337203267
viverricula indica	Carnivora	Viverridae	0	0.569118312	0.477000163	0	0.990160978	0.09666381
myotis daubentonii	Chiroptera	Vespertilionidae	0	0.979116564	0.138156717	0	0.593041967	0.449050128
lepus granatensis	Lagomorpha	Leporidae	0	0.96566554	0.172041529	0	0.772743947	0.398774624
nycticebus pygmaeus	Primates	Lorisidae	0	0.969486269	0.159017264	0	0.935986958	0.208006636
pipistrellus abramus	Chiroptera	Vespertilionidae	0	0.999680511	0.002691815	0	0.752455981	0.38818566
apodemus peninsulae	Rodentia	Muridae	0	0.89796951	0.28255302	0	0.946881777	0.218700954
hypsugo savii	Chiroptera	Vespertilionidae	1	0.971862268	0.156573369	0	0.657524078	0.443538296
neoromicia capensis	Chiroptera	Vespertilionidae	1	0.999885999	0.001075963	0	0.842205308	0.335166176
rhabdomys pumilio	Rodentia	Muridae	0	0.921194614	0.239037106	0	0.891353341	0.28300349
apodemus chevrieri	Rodentia	Muridae	0	0.997430244	0.01704087	0	0.999148865	0.004632083
apodemus draco	Rodentia	Muridae	0	0.948528853	0.200538401	0	0.909544076	0.268111843
scotophilus kuhlii	Chiroptera	Vespertilionidae	0	0.979433004	0.140661052	0	0.641460562	0.449409143
crocidura attenuata	Eulipotyphla	Soricidae	0	0.977329868	0.141096942	0	0.68160725	0.428127449
rhinolophus monoceros	Chiroptera	Rhinolophidae	0	0.620815753	0.453965849	0	0.75919203	0.387991943
aselliscus stoliczkanus	Chiroptera	Hipposideridae	0	0.768556107	0.375976908	0	0.540194759	0.462741253
rhinolophus pearsonii	Chiroptera	Rhinolophidae	0	0.921575866	0.25450628	0	0.776600241	0.376497772
rhinolophus rex	Chiroptera	Rhinolophidae	0	0.539414072	0.468774432	0	0.750693529	0.391423997
myotis ricketti	Chiroptera	Vespertilionidae	0	0.970328575	0.168234431	0	0.588503507	0.447659265
melogale moschata	Carnivora	Mustelidae	0	0.962490811	0.174848333	0	0.999956381	0.000287801
urocyon littoralis	Carnivora	Canidae	0	0.923439757	0.253703148	0	0.966065304	0.171794794
niviventer confucianus	Rodentia	Muridae	0	0.977450695	0.125170965	0	0.750916625	0.408289602
apodemus ilex	Rodentia	Muridae	0	0.87323122	0.318935431	0	0.713971763	0.425090159
eothenomys miletus	Rodentia	Cricetidae	0	0.953482486	0.202505902	0	0.987785206	0.067408949
meriones meridianus	Rodentia	Muridae	0	0.965599679	0.170835912	0	0.720415914	0.410828825
hipposideros caffer	Chiroptera	Hipposideridae	0	0.977630566	0.141203665	0	0.735406945	0.384801474
mus bufo	Rodentia	Muridae	0	0.871140006	0.318267192	0	0.857459485	0.325869111
niviventer eha	Rodentia	Muridae	0	0.966261963	0.158392991	0	0.967339186	0.158685412
myodes glareolus	Rodentia	Cricetidae	0	0.954986352	0.175048184	0	0.879147803	0.304250386
neovison vison	Carnivora	Mustelidae	0	0.938656719	0.225169145	1	0.999799621	0.00109986
bandicota indica	Rodentia	Muridae	0	0.936034285	0.219451227	0	0.880528915	0.298622534
rhinolophus thomasi	Chiroptera	Rhinolophidae	0	0.712035122	0.416521648	0	0.521100128	0.462172425
rattus nitidus	Rodentia	Muridae	0	0.968087122	0.156046265	0	0.73040508	0.415612489
rhinolophus blasii	Chiroptera	Rhinolophidae	0	0.989073059	0.100169768	0	0.737880761	0.385804696
myodes rufocanus	Rodentia	Cricetidae	0	0.945464897	0.207888939	0	0.801611188	0.374247592
myodes rutilus	Rodentia	Cricetidae	0	0.952734015	0.196367148	0	0.926507055	0.235041662
rusa unicolor	Artiodactyla	Cervidae	0	0.989523311	0.085654151	0	0.905522088	0.269816361
erinaceus amurensis	Eulipotyphla	Erinaceidae	0	0.951947404	0.188302119	0	0.800120363	0.374275808
Potential recombination mammalian hosts of both: SARS-CoV-2 and MERS-CoV (middle east respiratory syndrome-related coronavirus). Probability cut-off>0.5.
