# Supplementary material for: Predicting mammalian hosts in which novel coronaviruses can be generated
Source: Nat Commun. 2021 Feb 16;12:780. doi: 10.1038/s41467-021-21034-5 (PMC7887240; doi:10.1038/s41467-021-21034-5)
Supplement: Supplementary file 10 — Supplementary Data 7 [file 41467_2021_21034_MOESM10_ESM.csv]

Accession number	GI number
M95169.1	292951
NC_001451.1	9626535
AY319651.1	33086799
AY514485.1	41324068
AY641576.1	50082761
AY851295.1	57116625
DQ001338.1	62996628
DQ001339.1	62996639
DQ288927.1	82548055
DQ834384.1	112949615
EU418975.1	171988295
EU418976.1	171988306
EU526388.1	182410394
EU637854.1	186910077
DQ646405.2	194483186
EU714028.1	197724280
EU714029.1	197724291
EU817497.1	211909077
FJ807652.1	226201152
FJ888351.1	229270203
FJ904713.1	282598485
FJ904714.1	282598496
FJ904715.1	282598507
FJ904716.1	282598518
FJ904717.1	282598529
FJ904718.1	282598540
FJ904719.1	282598551
FJ904720.1	282598562
FJ904721.1	282598573
FJ904722.1	282598584
FJ904723.1	282598595
HM245923.1	298104213
HM245924.1	298104224
GQ504720.1	310696825
GQ504722.1	310696849
GQ504724.1	310696873
GU393331.1	319769027
GU393332.1	319769041
GU393333.1	319769055
GU393334.1	319769069
GU393335.1	319769082
GU393336.1	319769096
GU393337.1	319769109
GU393338.1	319769123
JF330898.1	324963470
JF330899.1	324963481
HQ848267.1	327554711
HQ850618.1	327554722
JF828980.1	349582761
JF828981.1	349582772
JF732903.1	383464514
JQ088078.1	386370460
JQ977697.1	401879815
JQ977698.1	401879826
JX195175.1	402747522
JX195176.1	402747532
JX195177.1	402747542
JX195178.1	402747552
JF274479.2	402750774
JX840411.1	416951000
KC013541.1	425917786
KC119407.1	425917796
JX897900.1	440383012
KC136209.1	445066113
KC506155.1	481048865
KC008600.1	485659613
KF574761.1	555947813
KF411040.1	557136731
KF411041.1	557136741
KF663559.1	564126470
KF663560.1	564126481
KF663561.1	564126492
KF668605.1	564131295
KF853202.1	584291979
KJ128295.1	597955491
KJ135013.1	599125869
KJ425485.1	613447272
KJ425486.1	613447282
KJ425487.1	613447292
KJ425488.1	613447302
KJ425489.1	613447312
KJ425490.1	613447322
KJ425491.1	613447332
KJ425492.1	613447342
KJ425493.1	613447352
KJ425494.1	613447362
KJ425495.1	613447372
KJ425496.1	613447382
KJ425497.1	613447392
KJ425498.1	613447402
KJ425499.1	613447412
KJ425500.1	613447422
KJ425501.1	613447432
KJ425502.1	613447442
KJ425503.1	613447452
KJ425504.1	613447462
KJ425505.1	613447472
KJ425506.1	613447482
KJ425507.1	613447492
KJ425508.1	613447502
KJ425509.1	613447512
KJ425510.1	613447522
KJ425511.1	613447538
KJ425512.1	613447557
KJ435283.1	613447576
KJ435284.1	613447602
KJ435285.1	613447623
KJ435286.1	613447646
KF460437.1	667371759
KF931628.1	667371789
KM213963.1	726966021
KP036502.1	760304169
KP036503.1	760304181
KP036504.1	760304193
KP036505.1	760304205
KP118894.1	765204433
KP118880.1	767401165
KP118881.1	767401176
KP118882.1	767401187
KP118883.1	767401199
KP118884.1	767401210
KP118885.1	767401222
KP118886.1	767401233
KP118887.1	767401245
KP118888.1	767401256
KP118889.1	767401267
KP118890.1	767401279
KP118891.1	767401290
KP118892.1	767401301
KP118893.1	767401313
KP662631.1	806993112
KP343691.1	827048795
KM586818.1	846556772
KP790143.1	902941252
KP790144.1	902941262
KP790145.1	902941272
KP790146.1	902941282
KP780179.1	914339339
KR902510.1	914346557
KP868572.1	925169325
KP868573.1	925169335
KT203557.1	928241148
KR231009.1	936265957
KT852992.1	985769356
KR608272.1	992006650
KT736031.1	998632486
KT736032.1	998632497
KT886454.1	1003096706
KT946798.1	1009104123
KU356856.1	1033913626
KU317090.1	1034712442
KU361187.1	1041581006
KU361188.1	1041581018
KX266757.1	1052232177
KX077987.1	1111651792
KY047602.1	1111832178
KX348114.1	1130480231
KX348115.1	1130480241
KX348116.1	1130480251
KX348117.1	1130480261
KX219791.1	1132402167
KX219792.1	1132402177
KX219793.1	1132402187
KX219794.1	1132402197
KX219795.1	1132402207
KX219796.1	1132402217
KX219797.1	1132402227
KX219798.1	1132402237
KX219799.1	1132402247
KX219800.1	1132402257
KX219801.1	1132402267
KX721498.1	1133972141
KX247127.1	1134447178
KX247128.1	1134447188
KX247129.1	1134447198
KX247130.1	1134447208
KX185056.1	1134775867
KX185057.1	1134775877
KX185058.1	1134775887
KX185059.1	1134775897
KX272465.1	1135511503
KX252772.1	1135523308
KX252773.1	1135523318
KX252774.1	1135523328
KX252775.1	1135523338
KX252776.1	1135523348
KX252777.1	1135523358
KX252778.1	1135523368
KX252779.1	1135523378
KX252780.1	1135523388
KX252781.1	1135523398
KX252782.1	1135523408
KX252783.1	1135523418
KX252784.1	1135523428
KX252785.1	1135523438
KX252786.1	1135523448
KX252787.1	1135523458
KX252788.1	1135523468
KX252789.1	1137300574
KX252790.1	1137300584
KX252791.1	1137300594
KX236000.1	1137300603
KX236001.1	1137300613
KX236002.1	1137300623
KX236003.1	1137300633
KX236004.1	1137300643
KX236005.1	1137300653
KX236006.1	1137300662
KX236007.1	1137300672
KX236008.1	1137300682
KX236009.1	1137300692
KX236010.1	1137300702
KX236011.1	1137300712
KX236012.1	1137300722
KX236013.1	1137300732
KX236014.1	1137300742
KX236015.1	1137300752
KX236016.1	1137300762
KX302860.1	1137644331
KX302861.1	1137644341
KX302862.1	1137644351
KX302863.1	1137644361
KX302864.1	1137644371
KX302865.1	1137644381
KX302866.1	1137644391
KX302867.1	1137644401
KX302868.1	1137644411
KX302869.1	1137644421
KX302870.1	1137644431
KX302871.1	1137644441
KX302872.1	1137644451
KX302873.1	1137644461
KX302874.1	1137644471
KX302875.1	1137644481
KX275390.1	1137644526
KX275391.1	1137644536
KX275392.1	1137644546
KX275393.1	1137644556
KX275394.1	1137644566
KX259248.1	1141997916
KX259249.1	1141997926
KX259250.1	1141997936
KX259251.1	1141997946
KX259252.1	1141997956
KX259253.1	1141997966
KX259254.1	1141997976
KX259255.1	1141997986
KX259256.1	1141997996
KX259257.1	1141998006
KX372249.1	1154513847
KX372250.1	1154513857
KX375805.1	1158825884
KX375806.1	1158825894
KX375807.1	1158825904
KX375808.1	1158825914
KX389094.1	1158825924
KX400753.1	1158825934
KX425847.1	1158825944
KX434788.1	1158825954
KX434789.1	1158825964
KX434790.1	1158825974
KX640829.1	1158825984
KY407556.1	1159182447
KY407557.1	1159182457
KY407558.1	1159182467
KY620116.1	1159182561
KX364290.1	1169325656
KX364291.1	1169325666
KX364292.1	1169325676
KX364293.1	1169325686
KX364294.1	1169325696
KX364295.1	1169325706
KX364296.1	1169325716
KX364297.1	1169325726
KX364298.1	1169325736
KX364299.1	1169325746
KX364300.1	1169325756
KU900738.1	1194952890
KU900739.1	1194952901
KU900740.1	1194952912
KU900741.1	1194952923
KU900742.1	1194952934
KU900743.1	1194952945
KU900744.1	1194952956
KY805845.1	1194983524
KY805846.1	1194983538
MF421319.1	1218187737
MF421320.1	1218187751
MF882923.1	1243472056
KY421672.1	1253806234
KY421673.1	1253806245
KY776700.1	1352527536
KY776701.1	1352527546
KY799582.1	1352527970
MG448607.1	1352528958
MG763935.1	1376008561
MG021194.1	1464926946
MG233398.1	1468789084
MG197727.1	1474803982
MH779856.1	1477772187
MH779857.1	1477772198
MH779858.1	1477772209
MH779859.1	1477772220
MH779860.1	1477772231
MH020185.1	1482417589
MF924724.1	1487706703
MF924725.1	1487706717
JF893452.2	1489027196
MH878976.1	1510567843
MH924835.1	1519191159
MK032177.1	1519191771
MK032178.1	1519191781
MK032179.1	1519191791
MK032180.1	1519191801
MK032181.1	1519191811
MH539771.1	1538946259
MH539772.1	1538946271
MG738154.1	1557917483
MG738155.1	1557917498
MH181793.1	1561323811
MK728875.1	1622988228
MK644086.1	1653963275
MK878536.1	1678208613
MK142676.1	1678500482
MK217372.1	1682038006
MK217373.1	1682038016
MK217374.1	1682038026
MK217375.1	1682038036
MK574042.1	1682038066
MK574043.1	1682038076
MK937828.1	1682038086
MK937829.1	1682038096
MK937830.1	1682038106
MK937831.1	1682038116
MK937832.1	1682038126
MK937833.1	1682038136
MK309398.1	1704618147
MK329221.1	1706875745
MK581200.1	1708623083
MK581201.1	1708623097
MK581202.1	1708623111
MK581203.1	1708623125
MK581204.1	1708623139
MK581205.1	1708623153
MK581206.1	1708623167
MK581207.1	1708623181
MK581208.1	1708623195
MN096598.1	1730292650
MN512434.1	1777141747
MN512435.1	1777141761
MN512436.1	1777141775
MN512437.1	1777141788
MN512438.1	1777141802
MN197549.1	1780167807
MN599049.1	1784323822
MN566147.1	1789855619
MK618758.1	1797954915
MK618759.1	1797954926
AF391541.1	15077808
NC_003045.1	15081544
AF220295.1	17529670
AF391542.1	18033971
U00735.2	30061510
AB354579.1	155369167
KU886219.1	1035470452
KX982264.1	1170988996
MG757138.1	1350895054
MG757139.1	1350895066
MG757140.1	1350895078
MG757141.1	1350895090
MG757142.1	1350895102
MH043952.1	1377686452
MH043953.1	1377686463
MH043954.1	1377686474
MH043955.1	1377686485
LC494179.1	1806649156
LC494180.1	1806649167
LC494181.1	1806649178
LC494182.1	1806649189
LC494183.1	1806649200
LC494184.1	1806649211
LC494185.1	1806649222
LC494186.1	1806649233
LC494187.1	1806649244
LC494188.1	1806649255
LC494189.1	1806649266
LC494190.1	1806649277
LC494191.1	1806649288
LC494192.1	1806649299
LC494126.1	1806649381
LC494127.1	1806649392
LC494128.1	1806649403
LC494129.1	1806649414
LC494130.1	1806649425
LC494131.1	1806649436
LC494132.1	1806649447
LC494133.1	1806649458
LC494134.1	1806649469
LC494135.1	1806649480
LC494136.1	1806649491
LC494137.1	1806649502
LC494138.1	1806649513
LC494139.1	1806649524
LC494140.1	1806649535
LC494141.1	1806649546
LC494142.1	1806649557
LC494143.1	1806649568
LC494144.1	1806649579
LC494145.1	1806649590
LC494146.1	1806649601
LC494147.1	1806649612
LC494148.1	1806649623
LC494149.1	1806649634
LC494150.1	1806649645
LC494151.1	1806649656
LC494152.1	1806649667
LC494153.1	1806649678
LC494154.1	1806649689
LC494155.1	1806649700
LC494156.1	1806649711
LC494157.1	1806649722
LC494158.1	1806649733
LC494159.1	1806649744
LC494160.1	1806649755
LC494161.1	1806649766
LC494162.1	1806649777
LC494163.1	1806649788
LC494164.1	1806649799
LC494165.1	1806649810
LC494166.1	1806649821
LC494167.1	1806649832
LC494168.1	1806649843
LC494169.1	1806649854
LC494170.1	1806649865
LC494171.1	1806649876
LC494172.1	1806649887
LC494173.1	1806649898
LC494174.1	1806649909
LC494175.1	1806649920
LC494176.1	1806649931
LC494177.1	1806649942
LC494178.1	1806649953
AY994055.1	62836705
NC_002306.3	315192962
JQ408981.1	383867741
KC461235.1	556925445
KC461236.1	556925456
KC461237.1	556925467
AF304460.1	12082738
NC_002645.1	12175745
JX503060.1	404553529
JX503061.1	404553537
KF514430.1	530341159
KF514432.1	530341176
KF514433.1	530341184
KU291448.1	1060650118
KY369908.1	1129876060
KY369910.1	1129876075
KY369911.1	1129876083
KY369912.1	1129876091
KY369913.1	1129876099
KY369914.1	1129876107
KY369909.2	1148936153
KY684760.1	1162961752
KY674914.1	1168018968
KY674919.1	1168019006
KY621348.1	1185245811
KY967357.1	1185245836
KY983587.1	1198382572
KY996417.1	1202224751
MF542265.1	1229276584
MN306046.1	1726249392
MN369046.1	1737294106
AF029248.1	2641127
AF208066.1	7769340
AF208067.1	7769351
NC_001846.1	9629812
AY700211.1	51557240
AB551247.1	293330422
GU593319.1	298199702
MF618252.1	1268318180
MF618253.1	1268319094
FJ884686.1	226693969
FJ884687.1	226693979
AC_000192.1	568319712
KR270796.1	914344420
KY406735.1	1236577450
AJ271965.2	13397900
DQ201447.1	85680429
DQ443743.1	90735256
EU074218.2	256433417
FJ755618.2	258407521
HQ462571.1	324497636
HM776941.1	343781332
KC962433.1	507864394
KP202848.1	796536016
KT696544.1	984685597
KU729220.1	999959088
KX058075.1	1112923634
KX083668.1	1123889109
KX499468.1	1149325580
KX900393.1	1237896320
KX900394.1	1237896330
KX900395.1	1237896340
KX900396.1	1237896350
KX900397.1	1237896360
KX900398.1	1237896370
KX900399.1	1237896380
KX900400.1	1237896390
KX900401.1	1237896400
KX900402.1	1237896410
KX900403.1	1237896420
KX900404.1	1237896429
KX900405.1	1237896439
KX900406.1	1237896449
KX900407.1	1237896459
KX900408.1	1237896469
KX900409.1	1237896479
KX900410.1	1237896489
KX900411.1	1237896499
NC_038861.1	1464310157
EU022525.1	158632113
EU022526.1	158632126
EU095850.1	169665309
NC_010800.1	189313868
GQ427173.1	258676482
GQ427174.1	258676494
GQ427175.1	258676506
GQ427176.1	258676518
GQ477367.1	283771347
JQ404409.1	381286149
JQ404410.1	381286161
JN856008.2	418470982
KC175339.1	422313307
KC175340.1	422313318
KC175341.1	422313329
KP981644.1	799404598
KY063616.1	1207898523
KY063617.1	1207898534
KY063618.2	1263973842
DQ010921.1	63098796
DQ286389.1	87242672
DQ848678.1	112253723
EU186072.1	161213707
GQ152141.1	240015188
JQ408980.1	383867730
JN634064.1	384038902
KF530123.1	530803156
KP143507.1	757867795
KP143508.1	757867806
KP143509.1	757867817
KP143510.1	757867828
KP143511.1	757867839
KP143512.1	757867850
KU215419.1	985559884
KU215420.1	985559896
KU215421.1	985559908
KU215422.1	985559920
KU215423.1	985559932
KU215424.1	985559944
KU215425.1	985559956
KU215426.1	985559968
KU215427.1	985559980
KU215428.1	985559992
KY292377.1	1208038763
KX722529.1	1234154409
KX722530.1	1234154421
KY566209.1	1315891974
KY566210.1	1315891986
KY566211.1	1315891998
MG893511.1	1430682795
MN165107.1	1704721812
AF353511.1	13752444
NC_003436.1	19387576
EF185992.1	121722565
GU937797.1	326486529
JN547228.1	351630105
JQ282909.1	377824029
JN825712.1	379319276
JQ023161.1	380851043
JQ023162.1	380851050
JX088695.1	399227061
JX112709.1	400294498
JX188454.1	402235146
JX261936.1	404256436
JX489155.1	409034597
JX524137.1	409898552
JX647847.1	414151650
JX560761.1	425856767
KC196276.1	431878534
KC109141.1	444300615
KC210145.1	459357901
KC210146.1	459357908
KC210147.1	459357915
KC140102.1	486138040
KC189944.1	509265008
KF272920.1	514483276
KF384500.1	525470002
KF267450.1	527290413
KF468752.1	551485548
KF468753.1	551485555
KF468754.1	551485562
KF650370.1	557844660
KF650371.1	557844677
KF650372.1	557844691
KF650373.1	557844705
KF650374.1	557844721
KF650375.1	557844737
KF804028.1	557844763
KF452322.1	564760327
KF452323.1	564760356
KF761675.1	575502656
KJ158152.1	575502846
KJ399978.1	591400267
KJ020932.1	595597734
KJ408801.1	599176356
KJ196348.1	606235531
KJ588062.1	614790570
KJ588063.1	614790590
KJ588064.1	614790608
KJ623926.1	619728094
KJ778615.1	635718004
KJ778616.1	635718011
KJ584361.1	641452900
KJ645635.1	658130238
KJ645636.1	658130245
KJ645637.1	658130252
KJ645638.1	658130259
KJ645639.1	658130266
KJ645640.1	658130273
KJ645641.1	658130280
KJ645642.1	658130287
KJ645643.1	658130294
KJ645644.1	658130301
KJ645645.1	658130308
KJ645646.1	658130315
KJ645647.1	658130322
KJ645648.1	658130329
KJ645649.1	658130336
KJ645650.1	658130343
KJ645651.1	658130350
KJ645652.1	658130357
KJ645653.1	658130364
KJ645654.1	658130371
KJ645655.1	658130378
KJ645656.1	658130385
KJ645657.1	658130392
KJ645658.1	658130399
KJ645659.1	658130406
KJ645660.1	658130413
KJ645661.1	658130420
KJ645662.1	658130427
KJ645663.1	658130434
KJ645664.1	658130441
KJ645665.1	658130448
KJ645666.1	658130455
KJ645667.1	658130462
KJ645668.1	658130469
KJ645669.1	658130476
KJ645670.1	658130483
KJ645671.1	658130490
KJ645672.1	658130497
KJ645673.1	658130504
KJ645674.1	658130511
KJ645675.1	658130518
KJ645676.1	658130525
KJ645677.1	658130532
KJ645678.1	658130539
KJ645679.1	658130546
KJ645680.1	658130553
KJ645681.1	658130560
KJ645682.1	658130567
KJ645683.1	658130574
KJ645684.1	658130581
KJ645685.1	658130588
KJ645686.1	658130595
KJ645687.1	658130602
KJ645688.1	658130609
KJ645689.1	658130616
KJ645690.1	658130623
KJ645691.1	658130630
KJ645692.1	658130637
KJ645693.1	658130644
KJ645694.1	658130651
KJ645695.1	658130658
KJ645696.1	658130665
KJ645697.1	658130672
KJ645698.1	658130679
KJ645699.1	658130686
KJ645700.1	658130693
KJ645701.1	658130700
KJ645702.1	658130707
KJ645703.1	658130714
KJ645704.1	658130721
KJ645705.1	658130728
KJ645706.1	658130735
KJ645707.1	658130742
KJ645708.1	658130749
KJ662670.1	659495319
KF840537.1	661567690
KJ960178.1	664818496
KJ960179.1	664818502
KJ960180.1	664818509
KJ777677.1	672096709
KJ777678.1	672096716
KM077139.1	673539313
KM052365.1	673948633
KJ184549.1	677978629
KM392224.1	684183284
KM392226.1	684183298
KM392231.1	684183333
KM392232.1	684183340
KM392225.1	685425498
KM392227.1	685425499
KM392228.1	685425500
KM392229.1	685425501
KM392230.1	685425502
KM189367.2	685803477
KM403155.1	692148232
KM242131.1	695094658
LM645058.1	733581623
KF760557.2	734029819
KJ526096.1	744827303
KM887144.1	753186411
KM609203.1	761662507
KM609204.1	761662514
KM609205.1	761662521
KM609206.1	761662528
KM609207.1	761662535
KM609208.1	761662542
KM609209.1	761662549
KM609210.1	761662556
KM609211.1	761662563
KM609212.1	761662570
KM609213.1	761662577
KP162057.1	770112274
KR003452.1	807013854
KR011756.1	815729491
KM089829.1	815939789
LC053455.1	820947799
KR610991.1	821392526
KR610992.1	821392533
KR610993.1	821392583
KR610994.1	821392590
KR265759.1	825144369
KR265760.1	825144376
KR265761.1	825144383
KR265762.1	825144390
KR265763.1	825144397
KR265764.1	825144404
KR265765.1	825144411
KR265766.1	825144418
KR265767.1	825144425
KR265768.1	825144432
KR265769.1	825144439
KR265770.1	825144446
KR265771.1	825144453
KR265772.1	825144460
KR265773.1	825144467
KR265774.1	825144474
KR265775.1	825144481
KR265776.1	825144488
KR265777.1	825144495
KR265778.1	825144502
KR265779.1	825144509
KR265780.1	825144516
KR265781.1	825144523
KR265782.1	825144530
KR265783.1	825144537
KR265784.1	825144544
KR265785.1	825144551
KR265786.1	825144558
KR265787.1	825144565
KR265788.1	825144572
KR265789.1	825144579
KR265790.1	825144586
KR265791.1	825144593
KR265792.1	825144600
KR265793.1	825144607
KR265794.1	825144614
KR265795.1	825144621
KR265796.1	825144628
KR265797.1	825144635
KR265798.1	825144642
KR265799.1	825144649
KR265800.1	825144656
KR265801.1	825144663
KR265802.1	825144670
KR265803.1	825144677
KR265804.1	825144684
KR265805.1	825144691
KR265806.1	825144698
KR265807.1	825144705
KR265808.1	825144712
KR265809.1	825144719
KR265810.1	825144726
KR265811.1	825144733
KR265812.1	825144740
KR265813.1	825144747
KR265814.1	825144754
KR265815.1	825144761
KR265816.1	825144768
KR265817.1	825144775
KR265818.1	825144782
KR265819.1	825144789
KR265820.1	825144796
KR265821.1	825144803
KR265822.1	825144810
KR265823.1	825144817
KR265824.1	825144824
KR265825.1	825144831
KR265826.1	825144838
KR265827.1	825144845
KR265828.1	825144852
KR265829.1	825144859
KR265830.1	825144866
KR265831.1	825144873
KR265832.1	825144880
KR265833.1	825144887
KR265834.1	825144894
KR265840.1	825144922
KR265841.1	825144929
KR265842.1	825144936
KR265843.1	825144943
KR265844.1	825144950
KR265845.1	825144957
KR265846.1	825144964
KP403802.1	827520733
LC022792.1	858109404
KP688354.1	859131211
KP765609.1	861763093
KM975735.1	874010811
KM975736.1	874010819
KM975737.1	874010827
KM975738.1	874010836
KM975739.1	874010848
KM975740.1	874010861
KM975741.1	874010874
KP728470.1	874526655
KR078299.1	893707317
KR078300.1	893707340
KR873431.1	906851952
KR873434.1	906851971
KR873435.1	906851978
KR809885.1	914344134
KP890336.1	923095211
KR095279.1	930156883
KP403954.1	938512682
KR818832.1	942541694
KR818833.1	942541704
KT021227.1	946526323
KT021228.1	946526330
KT021229.1	946526337
KT021230.1	946526344
KT021231.1	946526351
KT021232.1	946526358
KT021233.1	946526365
KP641661.1	946969656
KP641662.1	946969665
KP641663.1	946969675
LC063810.1	948549122
LC063811.1	948549129
LC063812.1	948549136
LC063813.1	948549143
LC063814.1	948549150
LC063815.1	948549157
LC063816.1	948549164
LC063817.1	948549171
LC063818.1	948549178
LC063819.1	948549185
LC063820.1	948549192
LC063821.1	948549199
LC063822.1	948549206
LC063823.1	948549213
LC063824.1	948549220
LC063825.1	948549227
LC063826.1	948549234
LC063827.1	948549241
LC063828.1	948549248
LC063829.1	948549255
LC063830.1	948549262
LC063831.1	948549269
LC063832.1	948549276
LC063833.1	948549283
LC063834.1	948549290
LC063835.1	948549297
LC063836.1	948549304
LC063837.1	948549311
LC063838.1	948549318
LC063839.1	948549325
LC063840.1	948549332
LC063841.1	948549339
LC063842.1	948549346
LC063843.1	948549353
LC063844.1	948549360
LC063845.1	948549367
LC063846.1	948549374
LC063847.1	948549381
KT199103.1	953835477
KT941120.1	959945337
KR061458.1	960380157
KT323979.1	961474828
KT323980.1	961474834
KU297956.1	969987360
KU569509.1	984943311
KT591944.1	985559869
KT860508.1	985559877
KU380331.1	1009101427
KU975389.1	1009284164
KR153325.1	1012631531
KU646831.1	1020263107
KR153326.1	1021395878
KU252649.1	1025824505
KX064280.1	1026944498
KU982966.1	1034700782
KU982967.1	1034700789
KU982968.1	1034700796
KU982969.1	1034700803
KU982970.1	1034700810
KU982971.1	1034700817
KU982972.1	1034700824
KU982973.1	1034700831
KU982974.1	1034700838
KU982975.1	1034700845
KU982976.1	1034700852
KU982977.1	1034700859
KU982978.1	1034700866
KU982979.1	1034700873
KU982980.1	1034700880
KU982981.1	1034700887
KU558701.1	1049300177
KU558702.1	1049300184
KU664503.1	1052139885
KX534205.1	1062499155
KX534206.1	1062499162
KU847996.1	1071929206
KX066126.1	1104598618
KY019623.1	1109485664
KY019624.1	1109485672
KX981440.1	1111331902
KY070587.1	1126499705
KU893861.1	1134617037
KU893869.1	1134617044
KU893870.1	1134617051
KU893871.1	1134617058
KU893872.1	1134617065
KU893873.1	1134617072
KX580958.1	1134617439
KX580953.1	1142619339
KX058031.1	1150189514
KX058032.1	1150189515
KX058033.1	1150189516
KX550281.1	1150190983
KX812523.1	1151248717
KX812524.1	1151248724
KX791060.1	1153684919
KY111278.1	1159332188
KX016034.1	1183117232
KY499261.1	1188251325
KX683006.1	1188497514
KY499262.1	1189050465
KY793536.1	1190234716
KY928065.1	1198039008
KY929405.1	1198042350
KY929406.1	1198042358
KY825240.1	1206483990
KY825241.1	1206483997
KY825242.1	1206484004
KY825243.1	1206484011
KY963963.1	1207851108
KX289955.1	1208322973
MF346935.1	1221176064
KY420075.1	1226065567
LT898408.1	1229202703
LT898409.1	1229202710
LT898410.1	1229202717
LT898411.1	1229202724
LT898412.1	1229202731
LT898413.1	1229202738
LT898414.1	1229202745
LT898415.1	1229202752
LT898416.1	1229202759
LT898417.1	1229202766
LT898418.1	1229202773
LT898420.1	1229202782
LT898421.1	1229202789
LT898423.1	1229202798
LT898425.1	1229202809
LT898426.1	1229202816
LT898427.1	1229202823
LT898430.1	1229202834
LT898431.1	1229202841
LT898432.1	1229202848
LT898433.1	1229202855
LT898435.1	1229202866
LT898436.1	1229202873
LT898438.1	1229202885
LT898439.1	1229202892
LT898440.1	1229202899
LT898441.1	1229202906
LT898443.1	1229202915
LT898444.1	1229202922
LT898445.1	1229202929
LT898446.1	1229202936
LT898447.1	1229202943
LT900498.1	1229202952
LT900499.1	1229202959
LT900500.1	1229202966
LT900501.1	1229202973
LT900502.1	1229202980
KY486713.1	1229290449
KY486714.1	1229290456
KX839246.1	1229290663
KX839247.1	1229290670
KX839248.1	1229290677
KX839249.1	1229290684
KX839250.1	1229290691
KX839251.1	1229290698
MF577027.1	1236773484
MF737355.1	1239395827
MF462814.1	1240497726
KY007139.1	1248283459
KY007140.1	1248283466
MF782686.1	1284857464
MF782687.1	1284858091
MF375374.1	1318824565
KY649107.1	1336472449
MF373643.1	1336505235
MG781192.1	1340885624
LT897799.1	1349059304
LT905450.1	1349059311
LT905451.1	1349059318
LT906581.1	1349059325
LT906582.1	1349059332
LT906620.1	1349059339
MG334554.1	1352213826
MG334555.1	1352213895
MG837011.1	1354636626
MG837012.1	1354636633
MH004412.1	1373510354
MH004413.1	1373510362
MH004414.1	1373510370
MH004415.1	1373510378
MH004416.1	1373510386
MH004417.1	1373510394
MH004418.1	1373510402
MH004419.1	1373510410
MH004420.1	1373510418
MH004421.1	1373510426
MH006957.1	1373510434
MH006958.1	1373510442
MH006959.1	1373510450
MH006960.1	1373510458
MH006961.1	1373510466
MH006962.1	1373510474
MH006963.1	1373510482
MH006964.1	1373510490
MH006965.1	1373510498
MH013462.1	1373510506
MH013463.1	1373510514
MH013464.1	1373510522
MH013465.1	1373510530
MH013466.1	1373510538
MF281416.1	1378763565
MH052681.1	1390708526
MH052682.1	1390708533
MH052683.1	1390708540
MH052684.1	1390708547
MH052685.1	1390708554
MH052687.1	1390708561
MH052688.1	1390708568
MH052689.1	1390708575
MG837058.1	1394975425
MF581000.1	1401980822
MH107321.1	1405520658
MH107322.1	1405520665
MF807951.1	1442786811
MF807952.1	1442786818
MH708243.1	1465549754
MH708895.1	1492010459
MG546687.1	1508351328
MG546690.1	1508351347
MG983755.1	1517349736
MH061336.1	1532644687
MH061337.1	1532644694
MH061338.1	1532644701
MH061339.1	1532644708
MH061340.1	1532644715
MH061341.1	1532644722
MH061342.1	1532644729
MH061343.1	1532644736
MH056657.1	1537750434
MH056658.1	1537750440
MH117940.1	1538924997
MH581489.1	1539076535
MH748550.1	1547024952
MK250953.1	1547034773
MK288006.1	1559989187
MH593900.1	1566199726
MH243312.1	1567432959
MH243313.1	1567432961
MH243314.1	1567432963
MH243315.1	1567432965
MH243316.1	1567432967
MH243317.1	1567432974
MH243318.1	1567432976
MH243319.1	1567432983
MK392335.1	1591222842
MK032689.1	1594663121
MK032690.1	1594663128
MK032691.1	1594663135
MK032692.1	1594663142
MK138516.1	1605320391
MK606368.1	1616394087
MK606369.1	1616394094
MK140811.1	1619600182
MK140812.1	1619602283
MK140813.1	1619604002
MK140814.1	1619604631
MH910099.1	1633436315
MH891584.1	1635816944
MH891585.1	1635816951
MH891586.1	1635816958
MH891587.1	1635816965
MH891588.1	1635816972
MH891589.1	1635816979
MH891590.1	1635816986
MH726362.1	1647267644
MH726363.1	1647267651
MH726364.1	1647267658
MH726365.1	1647267665
MH726366.1	1647267672
MH726367.1	1647267679
MH726368.1	1647267686
MH726369.1	1647267693
MH726370.1	1647267700
MH726371.1	1647267707
MH726372.1	1647267714
MH726373.1	1647267721
MH726374.1	1647267728
MH726375.1	1647267735
MH726376.1	1647267742
MH726377.1	1647267749
MH726378.1	1647267756
MH726379.1	1647267763
MH726380.1	1647267770
MH726381.1	1647267777
MH726382.1	1647267784
MH726383.1	1647267791
MH726384.1	1647267798
MH726385.1	1647267805
MH726386.1	1647267812
MH726387.1	1647267819
MH726388.1	1647267826
MH726389.1	1647267833
MH726390.1	1647267840
MH726391.1	1647267847
MH726392.1	1647267854
MH726393.1	1647267861
MH726394.1	1647267868
MH726395.1	1647267875
MH726396.1	1647267882
MH726397.1	1647267889
MH726398.1	1647267896
MH726399.1	1647267903
MH726400.1	1647267910
MH726401.1	1647267917
MH726402.1	1647267924
MH726403.1	1647267931
MH726404.1	1647267938
MH726405.1	1647267945
MH726406.1	1647267952
MH726407.1	1647267959
MH726408.1	1647267966
MK138353.1	1662940812
MK796238.1	1674914679
MK559454.1	1718074582
MK559455.1	1718074592
MK559456.1	1718074602
MK482396.1	1720103901
MK482397.1	1720103908
MK841494.1	1722484900
MK841495.1	1722484907
MN037494.1	1722759182
MK409657.1	1725293417
MK409658.1	1725293424
MK409659.1	1725293431
MK558089.1	1746153875
MK690502.1	1747860801
MK644601.1	1756502038
MK644602.1	1756502045
MK644603.1	1756502052
MK644604.1	1756502059
MK644605.1	1756502066
MK673545.1	1764573309
MK702008.1	1775571860
MK862249.1	1775781177
MK071619.1	1779818599
MK071620.1	1779818606
MK071621.1	1779818613
MK071622.1	1779818620
MK071623.1	1779818627
MK071624.1	1779818634
MK071625.1	1779818641
MK071626.1	1779818648
MK071627.1	1779818655
MK071628.1	1779818662
MK071629.1	1779818669
MK071630.1	1779818676
MK071631.1	1779818683
MK071632.1	1779818690
MK071633.1	1779818697
MK071634.1	1779818704
MK071635.1	1779818711
MK071636.1	1779818718
MK071637.1	1779818725
MK071638.1	1779818732
MK071639.1	1779818739
MK584552.1	1787098315
MN114121.1	1790787404
MN056942.1	1791159568
MN315264.1	1802563068
MN486588.1	1802563074
AY391777.1	37702815
AY585228.1	50844468
AY585229.1	50844477
AY903459.1	62530888
AY903460.1	62530898
JN129834.1	344332697
JN129835.1	344332706
KF530060.1	530802159
KF530061.1	530802170
KF530063.1	530802191
KF530064.1	530802202
KF530065.1	530802213
KF530066.1	530802224
KF530067.1	530802235
KF530068.1	530802246
KF530069.1	530802257
KF530070.1	530802268
KF530071.1	530802279
KF530072.1	530802290
KF530073.1	530802301
KF530074.1	530802312
KF530075.1	530802323
KF530076.1	530802334
KF530077.1	530802344
KF530078.1	530802355
KF530079.1	530802366
KF530080.1	530802377
KF530081.1	530802388
KF530082.1	530802399
KF530083.1	530802410
KF530084.1	530802421
KF530085.1	530802432
KF530086.1	530802443
KF530087.1	530802454
KF530088.1	530802465
KF530089.1	530802476
KF530090.1	530802487
KF530091.1	530802498
KF530092.1	530802509
KF530094.1	530802531
KF530095.1	530802542
KF530096.1	530802553
KF530097.1	530802564
KF530098.1	530802575
KF530099.1	530802586
KF923886.1	701216616
KF923887.1	701216623
KF923888.1	701216630
KF923889.1	701216637
KF923890.1	701216644
KF923891.1	701216651
KF923892.1	701216658
KF923893.1	701216665
KF923894.1	701216672
KF923895.1	701216679
KF923896.1	701216686
KF923897.1	701216693
KF923898.1	701216700
KF923899.1	701216707
KF923900.1	701216714
KF923901.1	701216721
KF923902.1	701216728
KF923903.1	701216735
KF923904.1	701216742
KF923905.1	701216749
KF923906.1	701216756
KF923907.1	701216763
KF923908.1	701216770
KF923909.1	701216777
KF923910.1	701216784
KF923911.1	701216791
KF923912.1	701216798
KF923913.1	701216805
KF923914.1	701216812
KF923915.1	701216819
KF923916.1	701216826
KF923917.1	701216833
KF923918.1	701216840
KF923919.1	701216847
KF923920.1	701216854
KF923921.1	701216861
KF923922.1	701216868
KF923923.1	701216875
KF923924.1	701216882
KF923925.1	701216889
KJ958218.1	721347195
KJ958219.1	721347204
KP198610.1	744516683
KP198611.1	744516692
KU131570.1	998640291
KX344031.1	1062046834
KY369905.1	1130480352
KY369906.1	1130480363
KY369907.1	1130480374
KX538964.1	1145801613
KX538965.1	1145801622
KX538966.1	1145801631
KX538967.1	1145801640
KX538968.1	1145801649
KX538969.1	1145801658
KX538970.1	1145801667
KX538971.1	1145801676
KX538972.1	1145801685
KX538973.1	1145801694
KX538974.1	1145801703
KX538975.1	1145801712
KX538976.1	1145801721
KX538977.1	1145801730
KX538978.1	1145801739
KX538979.1	1145801748
KY684759.1	1162961692
KY674917.1	1168018992
KY674918.1	1168018999
KY674920.1	1168019014
KY554972.1	1173156842
KY554973.1	1173156852
KY554974.1	1173156862
KY554975.1	1173156872
KY967356.1	1185245827
KY967358.1	1185245844
KY967359.1	1185245855
KY967360.1	1185245866
KY967361.1	1185245875
KY983583.1	1198382533
KY983585.1	1198382554
KY983588.1	1198382580
MF374984.1	1268885799
KY014281.1	1272211022
KY014282.1	1272211033
MF314143.1	1370393748
MF374983.2	1371045001
MF374985.2	1371045006
MG977444.1	1407526818
MG977445.1	1407526827
MG977447.1	1407526845
MG977449.1	1407526863
MG977451.1	1407526881
MG977452.1	1407526890
MG197709.1	1474803996
MG197710.1	1474804003
MG197711.1	1474804010
MG197712.1	1474804017
MG197713.1	1474804024
MG197714.1	1474804031
MG197715.1	1474804038
MG197716.1	1474804045
MG197717.1	1474804052
MG197718.1	1474804059
MG197719.1	1474804066
MG197720.1	1474804073
MG197721.1	1474804080
MG197722.1	1474804087
MG197723.1	1474804094
MH121121.1	1540310136
NC_006213.1	1578871709
MK303619.1	1597696077
MK303620.1	1597696087
MK303621.1	1597696104
MK303622.1	1597696122
MK303623.1	1597696144
MK303624.1	1597696160
MK303625.1	1597696170
MN026164.1	1696826724
MN306036.1	1726249340
MN306041.1	1726249359
MN306042.1	1726249370
MN306043.1	1726249381
MN306053.1	1726249400
MN310476.1	1726249411
MN310478.1	1726249422
JF792616.1	381354049
JF792617.1	381354060
DQ011855.1	67518090
KY419103.1	1169627730
KY419104.1	1169627740
KY419105.1	1169627749
KY419106.1	1169627758
KY419107.1	1169627767
KY419108.1	1169627776
KY419109.1	1169627777
KY419110.1	1169627786
KY419111.1	1169627795
KY419112.1	1169627804
KY419113.1	1169627813
KY994645.1	1311336413
MF083115.1	1374528136
AF201929.1	6625759
EF446615.1	145588175
LC061272.1	914047550
LC061273.1	914047561
LC061274.1	914047572
FJ415324.1	212571732
JX860640.1	414005799
KX432213.1	1150017213
AY278741.1	30027617
MK062179.1	1516405807
MK062180.1	1516405822
MK062181.1	1516405837
MK062182.1	1516405852
MK062183.1	1516405867
MK062184.1	1516405882
AY278491.2	30023963
GU553363.1	285803917
GU553364.1	285803932
GU553365.1	285803947
JQ316196.1	380452611
JN854286.1	387912994
AY278487.3	31416292
AY278488.2	30275666
AY278490.3	31416305
AY278554.2	30027610
AY279354.2	31416306
AY282752.2	38304867
AY291315.1	31581502
AB257344.1	92698732
AY291451.1	30698326
AY297028.1	30910859
AY304486.1	34482137
AY304488.1	34482139
AY304495.1	34482146
AY278489.2	31416290
AY321118.1	31873092
AY323977.2	33115118
AY283798.2	37361915
AY283797.1	30468045
AY283796.1	30468044
AY283795.1	30468043
AY283794.1	30468042
AY338174.1	32493129
AY338175.1	32493130
AY345986.1	33114190
AY345987.1	33114202
AY345988.1	33114214
AY348314.1	33188324
AY351680.1	33304219
AP006557.1	33411399
AP006558.1	33411414
AP006559.1	33411429
AP006560.1	33411444
AP006561.1	33411459
AY362698.1	33518724
AY362699.1	33518725
AY310120.1	33578015
AY394850.2	40795428
AY427439.1	37576845
AY394978.1	37624321
AY394979.1	37624322
AY394983.1	37624326
AY394985.1	37624328
AY394986.1	37624329
AY394987.1	37624330
AY394989.1	37624332
AY394990.1	37624333
AY394991.1	37624334
AY394992.1	37624335
AY394993.1	37624336
AY394994.1	37624337
AY394995.1	37624338
AY394996.1	37624339
AY394997.1	37624340
AY394998.1	37624341
AY394999.1	37624342
AY395000.1	37624343
AY395001.1	37624344
AY395002.1	37624345
AY395003.1	37624346
AY350750.1	38231927
AY357075.1	38231932
AY357076.1	38231937
AY461660.1	38385714
AY485278.1	38505491
AY485277.1	38505482
AY390556.1	41323719
AY313906.1	37960831
AY463059.1	40457433
AY463060.1	40457448
MK423876.1	1682038046
MK423877.1	1682038056
AY502923.1	40548873
AY502924.1	40548885
AY502925.1	40548897
AY502926.1	40548909
AY502927.1	40548921
AY502928.1	40548933
AY502929.1	40548945
AY502930.1	40548957
AY502931.1	40548969
AY502932.1	40548981
AY515512.1	42556132
AY508724.1	40795744
AY559081.1	45644994
AY559082.1	45644996
AY559083.1	45644998
AY559084.1	45645000
AY559085.1	45645001
AY559086.1	45645003
AY559087.1	45645004
AY559088.1	45645007
AY559089.1	45645010
AY559090.1	45645013
AY559091.1	45645016
AY559092.1	45645017
AY559093.1	45645019
AY559094.1	45645021
AY559095.1	45645022
AY559096.1	45645023
AY559097.1	45645024
AY518894.1	46369870
AY595412.1	49176846
AY567487.2	49035964
NC_005831.2	49169782
DQ445911.1	93004445
DQ445912.1	93004452
JQ765563.1	380710182
JQ765564.1	380710190
JQ765565.1	380710198
JQ765566.1	380710206
JQ765567.1	380710214
JQ765568.1	380710222
JQ765569.1	380710230
JQ765570.1	380710238
JQ765571.1	380710246
JQ765572.1	380710254
JQ765573.1	380710264
JQ765574.1	380710272
JQ765575.1	380710280
JX104161.1	398255449
JX524171.1	402479281
JX504050.1	410032027
KF530104.1	530802061
KF530105.1	530802069
KF530106.1	530802077
KF530107.1	530802085
KF530108.1	530802093
KF530109.1	530802101
KF530110.1	530802109
KF530111.1	530802117
KF530112.1	530802125
KF530113.1	530802133
KF530114.1	530802141
KT266906.1	908273952
KT381875.1	939107818
KU521535.1	1044897245
KX179500.1	1108638051
KY674915.1	1168018976
KY674916.1	1168018984
KY554967.1	1173156807
KY554968.1	1173156814
KY554969.1	1173156821
KY554970.1	1173156828
KY554971.1	1173156835
KY829118.1	1185245819
KY983586.1	1198382565
MG772808.1	1341259563
MG428699.1	1389834889
MG428701.1	1389834903
MG428702.1	1389834910
MG428703.1	1389834917
MG428704.1	1389834924
MG428705.1	1389834931
MG428706.1	1389834938
MK334043.1	1723345889
MK334044.1	1723345897
MK334045.1	1723345905
MK334046.1	1723345913
MK334047.1	1723345921
MN306018.1	1726249332
MN306040.1	1726249351
AY568539.1	49036420
AY646283.1	50235229
AY654624.1	50365700
AY572034.1	51475451
AY572035.1	51475465
AY572038.1	51475483
AY597011.2	85068130
AY884001.1	85372431
DQ339101.1	85541020
NC_006577.2	85667876
DQ415896.1	89515406
DQ415897.1	89515415
DQ415898.1	89515424
DQ415899.1	89515433
DQ415900.1	89515442
DQ415901.1	89515451
DQ415902.1	89515460
DQ415903.1	89515469
DQ415904.1	89515478
DQ415905.1	89515487
DQ415906.1	89515496
DQ415907.1	89515505
DQ415908.1	89515514
DQ415909.1	89515523
DQ415910.1	89515532
DQ415911.1	89515541
DQ415912.1	89515550
DQ415913.1	89515559
DQ415914.1	89515568
HM034837.1	306569684
KF430201.1	530291047
KF686340.1	545299226
KF686341.1	545299236
KF686342.1	545299246
KF686343.1	545299256
KF686344.1	545299266
KF686346.1	545299276
KT779555.1	1002824415
KT779556.1	1002824424
KY674921.1	1168019021
KY674941.1	1168019201
KY674942.1	1168019211
KY674943.1	1168019221
MH940245.1	1495877056
MK167038.1	1547130973
AY714217.1	52546959
AY613947.1	53854518
AY613948.1	53854519
AY613949.1	53854520
AY613950.1	53854521
AY686864.1	55275786
JF705860.1	347361081
KM454473.1	817050609
AY686863.1	56462868
AY772062.1	60267744
AY864805.1	67003761
AY864806.1	67003775
DQ022305.2	76160337
DQ084199.1	71796704
DQ084200.1	71796716
DQ182595.1	74275570
DQ412043.1	89514824
DQ412042.1	89514809
DQ071615.1	72256267
EU371559.1	172043969
DQ640652.1	108597802
DQ648856.1	109893923
DQ648857.1	109893933
DQ648794.1	109893914
NC_010437.1	169822550
EU420137.1	169260911
DQ811784.2	331264481
DQ811785.1	110746792
DQ811786.2	331265414
DQ811788.1	110746821
DQ811789.2	331265425
DQ811787.1	110746812
DQ915164.2	124294673
FJ425189.1	215478150
FJ425188.1	215478138
FJ425190.1	215478163
FJ425187.1	215478127
FJ425186.1	215478115
FJ425184.1	215478091
EF424621.1	145208956
EF424623.1	145208980
EF424624.1	145208992
EF424622.1	145208968
EF424617.1	145208908
EF424618.1	145208920
FJ938063.1	251748075
EF424615.1	145208884
EF424616.1	145208896
EF424620.1	145208944
EF424619.1	145208932
EF065505.1	124389397
EF065506.1	124389407
EF065507.1	124389417
EF065508.1	124389427
EF065509.1	124389437
EF065510.1	124389447
EF065511.1	124389457
EF065512.1	124389467
EF065513.1	124389477
EF065514.1	124389486
EF065515.1	124389495
EF065516.1	124389504
FJ647227.1	225403292
FJ647221.1	225403227
FJ647222.1	225403238
FJ938061.1	251748051
FJ938054.1	251747972
FJ938056.1	251747993
FJ938053.1	251747960
FJ938064.1	251748088
FJ425185.1	215478103
FJ938051.1	251747936
FJ938060.1	251748039
FJ938068.1	251748139
NC_012936.1	253750530
FJ647224.1	225403260
FJ938066.1	251748114
FJ647223.1	225403250
FJ647220.1	225403217
FJ938065.1	251748101
EU371564.1	172044030
EU371562.1	172044006
EU371563.1	172044018
EU371560.1	172043981
EU371561.1	172043994
FJ376620.1	211907040
FJ376619.2	212377306
NC_011547.1	1464306524
FJ376622.1	211907060
NC_011550.1	212681388
FJ376621.1	211907050
NC_011549.1	212681378
FJ647226.1	225403280
FJ647218.1	225403195
FJ647219.1	225403205
FJ647225.1	225403270
FJ938059.1	251748027
FJ938052.1	251747948
FJ938057.1	251748004
FJ938058.1	251748016
FJ938055.1	251747982
FJ938062.1	251748063
FJ938067.1	251748126
FJ882926.1	270309221
FJ882928.1	270309253
FJ882929.1	270309269
FJ882930.1	270309284
FJ882931.1	270309300
FJ882940.1	270309444
FJ882941.1	270309460
FJ882944.1	270309507
FJ882950.1	270309601
FJ882954.1	270309663
FJ882955.1	270309678
FJ882956.1	270309694
FJ882960.1	270309757
JF292922.1	326909038
JX162087.1	391377975
KF514389.1	530340585
KF514390.1	530340601
KF514391.1	530340617
KF514393.1	530340649
KF514395.1	530340681
KF514401.1	530340777
KF514402.1	530340793
KF514403.1	530340809
KF514405.1	530340841
KF514406.1	530340857
KF514407.1	530340873
KF514410.1	530340921
KF514411.1	530340937
KF514412.1	530340953
KF514414.1	530340985
KF514416.1	530341017
KF514417.1	530341033
KF514420.1	530341081
FJ882963.1	229595250
FJ882945.1	270309523
FJ882948.1	270309569
FJ882952.1	270309631
FJ882957.1	270309710
FJ882958.1	270309726
FJ882961.1	270309773
HQ890541.1	326908622
HQ890542.1	326908638
HQ890543.1	326908654
HQ890544.1	326908670
HQ890545.1	326908686
HQ890546.1	326908702
JF292907.1	326908798
JF292908.1	326908814
JF292909.1	326908830
JF292910.1	326908846
JF292911.1	326908862
JF292912.1	326908878
JF292913.1	326908894
JF292914.1	326908910
JF292915.1	326908926
JF292916.1	326908942
JF292917.1	326908958
JF292918.1	326908974
JF292919.1	326908990
JF292920.1	326909006
FJ882942.1	270309476
FJ882943.1	270309491
FJ882951.1	270309616
FJ882953.1	270309647
FJ882959.1	270309742
FJ882962.1	270309789
HQ890526.1	326908382
HQ890527.1	326908398
HQ890528.1	326908414
HQ890529.1	326908430
HQ890530.1	326908446
HQ890531.1	326908462
HQ890532.1	326908478
HQ890533.1	326908494
HQ890534.1	326908510
HQ890535.1	326908526
HQ890536.1	326908542
HQ890537.1	326908558
HQ890538.1	326908574
HQ890539.1	326908590
HQ890540.1	326908606
JF292902.1	326908718
JF292903.1	326908734
JF292904.1	326908750
JF292905.1	326908766
JF292906.1	326908782
FN430414.1	262035629
FN430415.1	262035640
KP849472.1	918026927
EF203064.1	148283139
EF203065.1	148283148
EF203066.1	148283157
EF203067.1	148283166
NC_009988.1	160707867
MF370205.1	1267575471
NC_009657.1	152994036
EU420138.1	169260919
EU420139.1	169260927
NC_010438.1	169822558
KU558922.1	1035470012
KU558923.1	1035470024
JX169866.1	397136008
JX169867.1	397136018
KF268336.1	530290987
KF268337.1	530290999
KF268338.1	530291011
KF268339.1	530291023
KP887098.1	788265915
NC_009021.1	126030132
MG762674.1	1365662018
NC_009019.1	126030112
MH002337.1	1386872165
MH002338.1	1386872177
MH002339.1	1386872189
NC_009020.1	126030122
MH002340.1	1386872201
MH002341.1	1386872213
MH002342.1	1386872225
AY274119.3	30248028
NC_004718.3	30271926
AY545914.1	42563748
AY545915.1	42563750
AY545916.1	42563752
AY545917.1	42563753
AY545918.1	42563755
AY545919.1	42563758
DQ497008.1	99078934
DQ898174.1	115392313
FJ959407.1	258958195
JX163923.1	404325825
JX163924.1	404325840
JX163925.1	404325855
JX163926.1	404325870
JX163927.1	404325885
JX163928.1	404325900
KY352407.1	1120605611
KU973692.1	1189483555
KX258195.1	1049566422
KY626044.1	1182626484
KY626045.1	1182626494
KY933089.1	1247010801
KY933090.1	1247010815
MH021175.1	1421487624
MG913342.1	1464253168
MG913343.1	1464253179
MK071267.1	1657655929
MN262644.1	1822028979
EU111742.1	159034149
NC_010646.1	187251953
FJ882927.1	270309237
FJ882932.1	270309316
FJ882933.1	270309332
FJ882934.1	270309348
FJ882935.1	270309364
FJ882936.1	270309380
FJ882937.1	270309396
FJ882938.1	270309412
FJ882939.1	270309428
FJ882946.1	270309539
FJ882947.1	270309555
FJ882949.1	270309585
JF292921.1	326909022
KF514388.1	530340569
KF514392.1	530340633
KF514394.1	530340665
KF514396.1	530340697
KF514397.1	530340713
KF514398.1	530340729
KF514399.1	530340745
KF514400.1	530340761
KF514404.1	530340825
KF514408.1	530340889
KF514409.1	530340905
KF514413.1	530340969
KF514415.1	530341001
KF514418.1	530341049
KF514419.1	530341065
KF514421.1	530341097
KF514422.1	530341113
KF514423.1	530341129
GU553361.1	285803893
GU553362.1	285803905
FJ588686.1	255733149
KX512809.1	1227427054
GQ153545.1	292660209
GQ153546.1	292660221
GQ153547.1	292660233
GQ153548.1	292660245
GQ153539.1	292660135
GQ153540.1	292660147
GQ153541.1	292660159
GQ153542.1	292660171
GQ153543.1	292660183
GQ153544.1	292660197
KX512810.1	1227427063
HM245925.1	298373832
NC_023760.1	594135072
HM245926.1	298373843
GU190215.1	301298998
NC_014470.1	304633675
HQ012367.1	302877177
HQ012368.1	302877187
HQ012369.1	302877199
HQ012370.1	302877210
HQ012371.1	302877221
HQ012372.1	302877233
HM211100.1	304435174
HM211101.1	304435183
HM211098.1	304435156
HM211099.1	304435165
HQ392470.1	308742451
HQ392471.1	308742463
HQ392472.1	308742475
HQ392469.1	308742439
JN183882.1	339959558
JN183883.1	339959569
JQ065049.1	380005522
NC_016996.1	383080795
JQ065046.1	380005492
NC_016993.1	383080765
JQ065047.1	380005502
NC_016994.1	383080775
KJ462462.1	597710833
KJ569769.1	597710841
KJ584355.1	641452853
KJ584356.1	641452861
KJ584357.1	641452869
KJ584358.1	641452877
KJ584359.1	641452885
KJ620016.1	643431439
KM012168.1	686025218
KT381613.1	938318404
JQ065042.2	1027948168
JQ065043.2	1027948169
NC_039208.1	1464315439
JQ065045.1	380005483
NC_016992.1	383081743
JQ065044.1	380005474
NC_016991.1	383081734
JQ065048.1	380005511
NC_016995.1	383080784
JN874559.1	380750109
JN874560.1	380750121
JN874561.1	380750132
JN874562.1	380750144
NC_017083.1	394935448
JQ173883.1	380706987
JQ410000.1	385215154
JX869059.2	409052551
JQ989266.1	408796052
JQ989267.1	408796061
JQ989268.1	408796070
JQ989269.1	408796080
JQ989272.1	408796110
JQ989273.1	408796120
JQ989270.1	408796090
JQ989271.1	408796100
NC_018871.1	409188582
LN610099.1	807045770
KC164505.2	471258596
[truncated: 1,266 more rows]
